# Supplementary material for: Randomized open-label trial of semaglutide and dapagliflozin in patients with type 2 diabetes of different pathophysiology
Source: Nat Metab. 2024 Jan 4;6(1):50–60. doi: 10.1038/s42255-023-00943-3 (PMC10822775; doi:10.1038/s42255-023-00943-3)
Supplement: Supplementary file 5 — Statistical source data for Fig. 1. [file 42255_2023_943_MOESM5_ESM.xlsx]

## Sheet: Sheet1
Source data for Dwibedi et al. Figure 1. Subject is numbered consecutively and does not denote participant study ID.
Subject	Treatment	cluster (1=SIDD. 2=SIRD)	HbA1c_Visit1	AGE	SEX (1=Male. 2=Female)	BMI_Visit1	Waist_circumference_Visit1	Years_since_diagnosis	SBP_Visit1	DBP_Visit1	LDL_Visit1	Triglycerides_Visit1	eGFR_Visit1	Urine_albumin/creatinine_index_Visit1	Fasting_glucose_Visit1	Glucose_2hour_Visit1	HOMA2B_Visit1	HOMA2IR_Visit1	InsulinSensitivityIndex_Visit1	DispositionIndex_Visit1	Timeinrange_sensor_Visit1	Average_glucose_Visit1	CV_glucose_Visit1	LiverFatScore_Visit1
F1_1	Dapagliflozin	1	76	72	1	24.1	100	5	152	81	3.2	0.7	74	1.7	9	16.6	40.5	1.7	6.21	113.43				-1.15
F1_2	Dapagliflozin	1	52	67	1	25.6	102	1	120	70	1.9	1	70	0	8.4	9.4	64	2.59	2.39	119.94				-0.44
F1_3	Dapagliflozin	1	51	61	1	30.6	107	7	130	77	2	1.3	79	0	9.9	14.9	52.5	3	2.23	129.77				1.26
F1_4	Dapagliflozin	1	52	69	2	41.3	136	5	135	76	2.5	1.3	77	0	7.7	10.4	80	2.77	2.22	127.71				0.74
F1_5	Dapagliflozin	1	57	56	2	21	83	3	126	73	1	1	90	0	7.7	14.1	60.7	1.92	6.34	158.37				-1.99
F1_6	Dapagliflozin	1	62	62	2	24.4	90	8	118	69	2	1.5	86	1.4	8	15.2	80	3.06	2.11	44.41				2.3
F1_7	Dapagliflozin	1	56	71	1	29.6	113	8	119	71	1.9	1.7	81	0.3	8.1	15.1	68.1	2.56	1.71	64.93				2.59
F1_8	Dapagliflozin	1	51	56	1	29.3	99	1	113	72	1.8	1.1	81	0	8.3	16.8	45.7	1.6	6.61	79.55				-2.27
F1_9	Dapagliflozin	1	52	76	2	30.5	108	9	150	82	2.8	1.6	43	5.8	7.5	15	100.5	3.5	1.51	153.29				1.36
F1_10	Dapagliflozin	1	58	49	1			5			3.5	1.1	90	0
F1_11	Dapagliflozin	1	79	65	2	32	113	4	106	72	3.4	1.4	90	0	11.8	22.7	37	2.92	3.08	41.02				0.24
F1_12	Dapagliflozin	1	62	71	1			2			4.2	1.4	81	0.3							0.62	9.9	0.2
F1_13	Dapagliflozin	1	51	47	1	27.8	105	2	110	68	3.1	2.2	80	0	6.7	12.3	82.6	1.98	4.7	331.12				0.2
F1_14	Dapagliflozin	1	49	62	1	25.7	102	0	130	84	2	1.4	75	0.4	6.6	15.8	79.6	1.8	5.98	531.86	0.82	8.13	0.24	-0.87
F1_15	Dapagliflozin	1	55	61	2	27.7	90	4	122	75	2.3	3	90	0.3	7.7	14.8	66.5	2.17	4.31	127.04	0.83	8.33	0.22	-0.32
F1_16	Dapagliflozin	1	53	64	1	27.1	106	1	124	83	3.1	0.9	90	0.6	8.8	17.4	44.1	1.79	3.91	81.26	0.86	6.2	0.32	-1.71
F1_17	Dapagliflozin	1	52	58	1	32.5	127	10	143	84	2.4	2.7	88	0	6.8	12.8	125.4	3.62	1.48	137.1	0.94	7.04	0.24	2.99
F1_18	Dapagliflozin	1	52	72	1	33.1	120	6	142	86	2.6	1.6	72	2.7	7.9	13.9	97	3.8	1.68	81.07	0.93	7.47	0.21	1.65
F1_19	Dapagliflozin	1	62	66	2	36.2	111	0	134	86	3.6	3.2	68	2.1	8.3	18.8	121.4	5.65	0.94	75.53				5.64
F1_20	Dapagliflozin	1	53	76	2	24	96	8	172	84	2.3	1.1	59	0	6.1	13.7	89.5	1.69	6.86	287.48	0.79	7.97	0.3
F1_21	Dapagliflozin	1	48	60	1	28.4	105	3	123	73	2.3	0.8	90	0.3	6.6	14.3	83.4	1.92	4.9	151.39	0.88	6.82	0.3	-1.04
F1_22	Dapagliflozin	1	58	79	1	28.4	99	5	131	84	3	1.5	62	0.4	8.8	20.1	51.8	2.21	2.99	57.74	0.59	9.73	0.18	0.48
F1_23	Dapagliflozin	1	65	68	2	25.6	89	9	134	92	3.8	1.8	86	1	7.7	15.8	69.4	2.29	3.91	163.99	0.72	8.75	0.28	-0.92
F1_24	Dapagliflozin	1	49	53	1	23	94	0	137	85	2.4	1.1	90	1.2	7	12.8	60.9	1.47	5.55	101.72	0.91	7.47	0.22	-0.51
F1_25	Dapagliflozin	1	64	65	1	25.8	92	2	128	84	2.5	1.2	82	7.6	8.5	14.2	51.5	2	4.76	312.28	0.5	10.63	0.29	-1.88
F1_26	Dapagliflozin	1	53	57	2	24.1	82	0	123	76	1.2	1.5	89	0.6	6.5	15.4	108	2.62	5.13	122.8	0.9	6.86	0.28	-0.21
F1_27	Dapagliflozin	1	47	65	2	28.5	92	5	135	71	2.4	1.1	74	0.3	5.7	7.2	92.7	1.45	7.19	306.14				-0.99
F1_28	Dapagliflozin	1	48	72	1	30.7	114	7	118	76	1.9	1.5	67	1.2	7.1	12.1	98.4	2.94	3.02	202.09	0.95	6.46	0.25	-1.05
F1_29	Dapagliflozin	1	44	83	1	28.4	108	1	132	77	2	1	65	0	6.7	14.5	63.7	1.38	5.04	190.94				-0.55
F1_30	Dapagliflozin	1	56	65	1	33.7	115	5	130	82	3.2	2.3	89	0.4	8.2	14.2	86.4	3.6	1.89	88.65	0.77	8.75	0.21	1.35
F1_31	Dapagliflozin	1	41	57	2	35.1	113	1	137	89			86	1.6		13.3					0.98	5.89	0.21
F1_32	Dapagliflozin	1	46	59	1	30.9	115	3	120	89	1.8	1.4	90	0	7.1	13.1	122.2	3.92	1.79	105.23	0.96	6.13	0.22	2.96
F1_33	Dapagliflozin	1	60	63	1	26.5	97	9	114	71	3	1.1	84	0.6	11.6	21.1	25.1	1.75	4.68	39.28	0.6	9.9	0.22	-2.13
F1_34	Dapagliflozin	1	81	74	1	24.6	102	4	118	70	2.1	1.6	82	0	10.7	16.7	53.4	3.65	1.56	35.36				2.07
F1_35	Dapagliflozin	1	51	67	2	25.7	83	8	120	72	2.3	0.7	71	0.5	7.1	13.7	56.4	1.38	9.94	223.03	0.88	7.24	0.3	-2.31
F1_36	Dapagliflozin	1	72	57	1	28.1	106	3	129	84	3.6	2	84	1.1	18	23.8	23.6	5.32	1.41	10.39	0.89	7.79	0.23	0.89
F1_37	Dapagliflozin	1	80	56	1	27.4	89	6	161	91	3.6	1.8	90	0.7	13.3	21.6	26.8	2.64	2.56	26.23				-0.55
F1_38	Dapagliflozin	1	75	55	2	43.4	130	11	146	89	1.9	0.9	89	0.7	9.8	15.1	57.2	3.27	2.21	87.11	0.45	10.61	0.19	1.56
F1_39	Dapagliflozin	1	64	54	1	28.1	105	4	116	73	2.7	2	86	0	12.3	19.4	40.7	3.57	2.86	28.83	0.49	10.22	0.2	0.67
F1_40	Dapagliflozin	1	44	62	1	26.6	104	2	140	85	3	1.2	74	0	4.9	13.7	126.5	1.42	6.02	924.84	0.88	6.82	0.3	0.6
F1_41	Dapagliflozin	1	49	57	1	20.6	91	9	128	78	2.3	1	82	0.5	5.5	15	85.6	1.16	7.46	176.36	0.55	10.3	0.37	-2.57
F1_42	Dapagliflozin	1	62	74	1	33	121	1	119	75	2.5	2.4	80	0.6	9.4	20.3	61.2	3.22	2.56	46.76	0.68	9.52	0.22
F1_43	Dapagliflozin	1	44	66	1	26.9	105	6	114	64	1.7	0.4	80	1.4	7.7	13.2	56	1.72	4.3	177.5	0.97	6.25	0.23	-0.48
F1_44	Dapagliflozin	1	72	77	1	27.5	103	9	145	78	1.7	1	72	0.8	13.3	21.5	22.4	2.14	2.22	57.95	0.14	12.69	0.19	0.82
F1_45	Dapagliflozin	1	62	67	1	26	107	2	125	67	1.4	1.7	50	1.4	8.2	15.6	81.6	3.33	3.54	186.36	0.8	7.34	0.32	0.22
F1_46	Dapagliflozin	1	44	55	1	39.2	134	1	142	87	2.7	3.2	78	0.3	7.4	11.1	135.3	4.95	1.09	209.36	0.96	6.92	0.2	5.97
F1_47	Dapagliflozin	1	54	77	1	23.1	97	1	149	88	1.6	0.7	72	0.9	8.8	21.5	41.2	1.63	6.73	76.58	0.81	8.07	0.26	-0.88
F1_48	Dapagliflozin	1	58	56	1	26.3	102	4	120	63	2.2	1.3	87	0.4	8.8	15.1	43.1	1.74	4.5	202.2	0.98	6.95	0.2	-1.64
F1_49	Dapagliflozin	1	68	51	1	41.6	133	5	133	89	3.2	1.5	80	0.6	10	16.7	55.4	3.29	1.78	37.81	0.51	10.36	0.24	2.27
F1_50	Dapagliflozin	1	58	46	1	21.8	83	3	120	77	3.7	1.3	90	0	8.7	20	42	1.63	2.95	55.57	0.83	7.97	0.28	-1.09
F1_51	Dapagliflozin	1	57	57	2	35.8	118	3	119	80	2.4	1.5	90	3	9.8	18	68.6	4.08	1.58	35.97	0.69	9.25	0.18	1.66
F1_52	Dapagliflozin	1	64	79	1	22.7	95	4	122	76	3.5	1	54	0.3	8.8	17	43.6	1.76	6.08	102.17	0.68	9.24	0.24	-1.79
F1_53	Dapagliflozin	1	84	61	1	29.1	104	2	150	92	1.7	1	76	0	11.6	22	31	2.27	4.64	41.21	0.17	12.33	0.18	-1.08
F1_54	Dapagliflozin	1	53	43	1	38.5	121		135	82	2.8	2.7	52	2.2		15.4					0.55	10.04	0.31	0.2
F1_55	Dapagliflozin	1	45	57	2	31.8	110	0	128	76	3.4	1.6	84	0	8.8	15.3	47.5	1.97	5.59	122.81	0.95	5.96	0.23	-0.32
F1_56	Dapagliflozin	1	61	66	1	30	109	7	117	73	3.2	1.8	76	0	8.7	16.6	48	1.94	4.84	163.78	0.92	7.88	0.2	-0.19
F1_57	Dapagliflozin	1	46	35	1	30.8	107	1	147	95	2.4	0.9	90	0.3	6.6	11.2	81.9	1.88	4.88	116.59	0.74	8.4	0.28	0.44
F1_58	Dapagliflozin	1	60	67	2	36.7	121	5	121	70	2.7	1.3	66	0.8	9.8	14	61.1	3.53	1.88	150.8	0.59	9.71	0.24	2.5
F1_59	Dapagliflozin	1	56	66	1	28.4	107	6	122	77	1.6	1.5	74	0.4	7.5	14	94.9	3.25	2.72	103.23	0.89	7.25	0.27	-0.85
F1_60	Dapagliflozin	1	63	79	1	22.3	93	23	154	77	3	1.5	64	8.1	10.4	19.3	38	2.26	1.98	46.4	0.57	9.87	0.24	-0.55
F1_61	Dapagliflozin	1	90	84	1	28.7	109	21	133	76	1.6	1.1	68	3.6	16.1	24.1	23.2	3.7	1.99	21.02	0.02	14.88	0.19	0.6
F1_62	Dapagliflozin	1	52	51	1	27.8	104	2	130	91	3	2.2	90	0.9	6.7	13	80.4	1.91	3.33	225.02	0.85	7.88	0.25	0.87
F1_63	Dapagliflozin	1	40	54	1	30.7	112	1	132	87	3.8	2.2	81	0	6.5	11.1	95.6	2.22	3.89	228.78	0.9	5.08	0.2	0.58
F1_64	Dapagliflozin	2	51	79	2	29.7	102	2	143	77	2.5	2.6	58	0.3	6.5	11.6	181.2	5.24	1.2	289.52				4.01
F1_65	Dapagliflozin	2	55	63	1	32.5	118	9	140	89	1.8	3.8	73	0.6		11.6			1.66	223.37				1.81
F1_66	Dapagliflozin	2	52	67	1	38	125	2	143	91	1.8	1	68	0		15.4
F1_67	Dapagliflozin	2	57	77	2	30.1	102	5	152	79	3.1	1.9	64	0.4	7.8	15.6	83.5	3.03	2.16	84.47				0.84
F1_68	Dapagliflozin	2	61	66	1	36.8	123	6	122	77	2.3	2.9	47	0.3	8.3	12.5	139.2	6.67	1.24	108.3				3.16
F1_69	Dapagliflozin	2	49	64	1	40.3	130	3	130	91	2.7	2.8	64	1.1	5.9	11.1	192.1	4.39	2.51	173.48				1.85
F1_70	Dapagliflozin	2	48	70	1	31.8	122	2	118	74	2.8	0.7	59	0.3	9.7	15.3	73.5	4.33	1.68	44.42				1.3
F1_71	Dapagliflozin	2	50	61	2	34.6	118	2	125	91	3.8	3.2	77	1.2	6.6	11.8	145.1	4.07	1.46	293.06				2.8
F1_72	Dapagliflozin	2	62	67	2	35.1	113	3	111	68	1.7	1.9	80	0	7.8	18.8	104.2	4.03	1.8	65.72				1.73
F1_73	Dapagliflozin	2	52	70	1	34	119	5	123	74	1.6	2.4	56	0.3	7.3	12.8	127.5	4.44	2.24	59.6				0.52
F1_74	Dapagliflozin	2	51	60	1	34.2	112	3	119	79	2.9	1.7	67	0.4	6.6	15.1	145.1	4.07	2.29	126.69				0.24
F1_75	Dapagliflozin	2	61	79	1	34.3	117	5	145	72	2.8	1	76	2	9.1	17.8	77	3.97	5.3	88.08				-1.29
F1_76	Dapagliflozin	2	50	60	1	32.5	117	3	126	76	1.1	2	90	11	7	9.1	88.1	2.44	2.1	228.1				0.78
F1_77	Dapagliflozin	2	48	70	2	33	113	3	131	64	1.4	1.6	77	4.8	7.5	13.5	116.6	4.24	1.14	184.69				3.2
F1_78	Dapagliflozin	2	49	66	2	35.1	125	8	135	74	3.8	3.1	48	2.2	7	14	148.5	4.88	0.92	181.15				5.92
F1_79	Dapagliflozin	2	57	69	1	42.4	142	2	132	69	2.5	1.7	76	0.3	7.1	9.7	92.2	2.7	1.54	55.68				1.5
F1_80	Dapagliflozin	2	48	58	2	30	96	1	112	71	3.2	1.6	74	0.7	7.1	13.5	116.3	3.68	1.26	141.36	0.93	7.26	0.23	2.01
F1_81	Dapagliflozin	2	49	71	1	31.2	123	0	140	65	3.1	2.4	63	0.4	5.5	11.5	200.8	3.85	1.9	194.5	0.98	6.14	0.21	3.34
F1_82	Dapagliflozin	2	76	63	1	30.7	109	7	134	75	2.7	2	77	0	12.8	19.1	49.8	4.85	0.94	28.13	0.28	11.55	0.2	4.23
F1_83	Dapagliflozin	2	55	72	1	49.5	159	0	134	67	2.7	1.5	62	3.9	8.6	16.4	61.5	2.61	1.9	120.75	0.85	8.01	0.21	1.74
F1_84	Dapagliflozin	2	49	63	2	32	103	2	152	77	2.7	2	74	0	6.4	12.1	132.6	3.32	1.92	295.41				-0.27
F1_85	Dapagliflozin	2	57	72	1	34.6	125	7	124	68	1.4	1.8	62	0.5	7.4	13.3	119.3	4.22	1.55	69.57				1.57
F1_86	Dapagliflozin	2	47	68	1	31.1	117	0	131	85	3.4	2.2	58	0.3	5.5	14.4	174.5	3.16	1.69	184.02	0.98	6.26	0.23	3.16
F1_87	Dapagliflozin	2	48	60	1	37	128	8	131	89	2.5	0.8	81	0		10.6			1.49					1.97
F1_88	Dapagliflozin	2	46	64	1	31.2	101	6	123	71	2	1.1	63	2.9	6.1	8.8	105.8	2.13	3.24	315.52				0.4
F1_89	Dapagliflozin	2	45	80	2	35.9	119	4	119	65	2.5	2.2	48	0.9	6	13.8	200.9	4.88	1.97	169.93				1.48
F1_90	Dapagliflozin	2	56	73	1			5			1.7	3	60	0.5
F1_91	Dapagliflozin	2	58	73	1	44.3	147	0	116	63	1.8	2.3	60	1.9	7.8	16.4	104.2	4.03	1.27	94.52	0.6	9.23	0.24	3.11
F1_92	Dapagliflozin	2	50	60	2	59	176	1	115	67	3	2	68	0.5	7.7	9.8	136.7	5.52	0.93	199.61	0.97	6.9	0.17
F1_93	Dapagliflozin	2	66	78	1	25.2	110	10	139	80	2.6	3.3	58	0.2	11.9	18.3	36.6	2.93	2.93	85.7	0.51	10.2	0.2	0.54
F1_94	Dapagliflozin	2	51	70	1	27.2	105	9	128	80	1.3	0.8	88	0.6	7.4	13.8	113.8	3.97	1.66	203.51	0.75	8.8	0.21	1.49
F1_95	Dapagliflozin	2	66	71	2	35.8	108	4	139	86	1.2	1.4	82	0.9	9.9	21.8	71.3	4.37	1.4	35.08	0.76	9.24	0.17	2.26
F1_96	Dapagliflozin	2	47	69	1			6			4.3	2	68	0.7							0.99	7.15	0.15
F1_97	Dapagliflozin	2	49	72	1	28.7	107	4	132	78	3.9	3.2	58	4.6		15.5								1.62
F1_98	Dapagliflozin	2	50	61	2			2			1.7	1.7	66	0							0.99	6.64	0.16
F1_99	Dapagliflozin	2	49	59	2	27.6	97	3	142	106	1.8	1.9	88	3	7.2	16.1	130.5	4.42	1.41	187.9	0.96	7.28	0.21	4.86
F1_100	Dapagliflozin	2	52	71	1	30	111	12	144	81	1.9	2.1		2	6.7	13.2	135.1	3.85	2.07	242.6	0.87	6.57	0.3	2.19
F1_101	Dapagliflozin	2	46	66	1	29.7	108	3	120	67	2	2.6	72	1.6	5.8	8.9	141.6	2.76	3.23	397.78	0.99	5.91	0.15
F1_102	Dapagliflozin	2	46	71	1	37	123	1	145	85	1.6	1.6	73	0.6	8.4	12.8	78.4	3.37	1.76	125.42	1	6.26	0.16	1.81
F1_103	Dapagliflozin	2	49	83	1	31.4	119	7	108	65	2.5	1.3	53	0	8	12.4	123.9	5.32	1.18	108.53	0.97	6.42	0.2	3.83
F1_104	Dapagliflozin	2	45	82	1			1			1.2	1.6	60	4.7
F1_105	Dapagliflozin	2	58	69	1	35	120	4	158	79			74	0.5	8.5	17.8	134.3	6.71	0.75	79.04	0.94	7.52	0.19	7.63
F1_106	Dapagliflozin	2	75	70	2	29.8	109	5	122	79	2.1	2.2	66	0.4	10.3	19.1	81.3	5.49	1.42	70.2	0.62	9.78	0.18	0.84
F1_107	Dapagliflozin	2	60	71	1	33.1	115	3	122	75	2	1.7	85	0.3	10.5	13.9	72.3	5	1.03	96.84	0.78	8.85	0.21	4.34
F1_108	Dapagliflozin	2	51	72	1	31	110	0	133	73	1.8	4.8	58	0.1	4.2	6.7	472.2	5.78	1.65	1312.1	0.59	4.31	0.37	5.57
F1_109	Dapagliflozin	2	43	69	1	38.1	124	0	109	75	1	1.5	67	3.7	5.4	14.2	242.3	4.72	0.72	205.34	0.95	4.87	0.16	4.33
F1_110	Dapagliflozin	2	49	66	1						1.6	1	73	1.4							0.92	6.93	0.27
F1_111	Dapagliflozin	2	69	50	1	26	95	6	114	73	1.7	1.4	87	0	12.9	19.4	27.8	2.55	2.77	49.26	0.35	11.35	0.22	0.39
F1_112	Dapagliflozin	2	54	60	1						2.5	1.4	78	1.2							0.83	7.84	0.24
F1_113	Dapagliflozin	2	47	57	1	35.5	122	0	131	80	2.1	3.1	84	3	7.9	16.8	111.9	4.55	1.71	76.38	0.93	6.08	0.29	3.13
F1_114	Dapagliflozin	2	65	60	1	31	107	5	129	89	0.6	3.9	83	8.4	13.5	22.9	57.6	6.29	0.77	23.25	0.14	11.92	0.15	4.64
F1_115	Dapagliflozin	2	57	62	1	29.5	107		110	66	1.4	0.9	80	0.2	7.1	16.6	139.3	4.65	0.92	82.54	0.53	9.72	0.25	3.59
F1_116	Dapagliflozin	2	45	72	1	30.2	117	9	122	80			66	15		17.1					0.82	4.97	0.25	-1.49
F1_117	Dapagliflozin	2	48	69	1	28.6	115	3	132	86	2.8	0.8	78	0.3	7.4	11.1	130	4.72	1.55	178.12	0.98	5.85	0.2	3.55
F1_118	Dapagliflozin	2	45	74	2	35.5	118	1	125	61	2	1.3	46	0	6	8.9	179.1	4.18	1.2	789.2	0.87	4.65	0.16	30.58
F1_119	Dapagliflozin	2	44	68	2			2			1.1	2.8	60	0							0.95	5.28	0.19
F1_120	Semaglutide	1	62	83	2			3			2.6	2.7	49	3.4
F1_121	Semaglutide	1	66	43	1	28.3	98	5	135	90	4.3	2.3	90	0.3	8.2	15.9	46.7	1.6	2.47	53.1
F1_122	Semaglutide	1	71	56	2	27.3	98	6	125	63	3.5	1.6	90	0	11	17.2	24.5	1.48	2.27	34.91				0.58
F1_123	Semaglutide	1	63	71	1	27.8	102	6	145	88	2.2	1.3	67	0	11.3	20.5	30.3	2.07	3.87	27.44				-0.46
F1_124	Semaglutide	1	50	64	1			8			2	1.1	74	0
F1_125	Semaglutide	1	51	65	1			6			1.8	1.6	58	0.3
F1_126	Semaglutide	1	53	46	1			1			3.6	2.7	90	0.3
F1_127	Semaglutide	1	47	81	1			8			1.5	0.7	81	0.6
F1_128	Semaglutide	1	56	83	2			8			1.5	1.1	64	1.4
F1_129	Semaglutide	1	52	72	2	31.2	105	6	105	57	2.8	2.3	80	0.9	6.5	11.7	100.8	2.39	2.46	104.11				-0.05
F1_130	Semaglutide	1	61	67	1	29.4	108	2	134	81	2.8	3.6	74	0.8	9.1	14.4	47.1	2.13	2.77	155.68				1.19
F1_131	Semaglutide	1	50	56	1	29.7	115	0	141	89	1.8	2.5	54	0.3	7.5	15.4	121.9	4.48	1.47	132.55
F1_132	Semaglutide	1	52	73	2	36.6	130	4	130	68	5.6	5.9	51	1.4	6	10.4	229.1	5.78	1.56	178.14				1.02
F1_133	Semaglutide	1	55	76	2	34.3	128	5	133	71	2.8	1.4	66	0	8.1	13.7	97.9	4.08	1.72	82.33				1.3
F1_134	Semaglutide	1	49	64	2	22.3	91	7	114	67	2.7	0.6	82	0	8.1	13.8	47.2	1.56	4.09	149.85				-1.05
F1_135	Semaglutide	1	54	63	1	28.4	104	4	141	87	1.5	2.1	75	0.6	7	16.4	88.1	2.44	2.91	158.21	0.85	7.7	0.24	0.86
F1_136	Semaglutide	1	49	67	1			4			2.2	2.3	89	0.4							0.89	7.44	0.24
F1_137	Semaglutide	1	52	53	2	26.6	85	1	133	78	2.2	1.3	86	0.7	7.5	23.2	53.6	1.5	5.55	53.25	0.91	7.14	0.23	-0.36
F1_138	Semaglutide	1	58	52	1	25.2	91	10	135	86	0.9	1.4	90	0.4	10	16.9	47.9	2.74	2.07	79.37	0.54	10.19	0.26	-0.01
F1_139	Semaglutide	1	61	75	1	27.8	105	6	130	75	2.1	1.8	53	2.4	8.9	13.3	52.1	2.3	3.84	185.55				0.22
F1_140	Semaglutide	1	56	53	2	29.7	116	4	141	98	2.4	2.1	88	0	9.1	14.9	53.3	2.5	2.16	41.62	0.79	8.67	0.21	0.3
F1_141	Semaglutide	1	57	53	1	31.1	102	10	139	86	3.1	3.9	76	0.4	7.1	12.8	92.2	2.7	2.45	182.48	0.75	9.01	0.21	1.83
F1_142	Semaglutide	1	51	65	1	25.5	105	4	125	79	0.8	1.2	80	0	7.7	12.5	64.8	2.09	4.37	167.15	0.63	9.58	0.25	0.14
F1_143	Semaglutide	1	53	79	1			8			1.7	2	50	34							0.83	7.82	0.25
F1_144	Semaglutide	1	53	74	1	30.6	108	1	130	71	3.2	1.2	80	5.6	7.4	16.4	76.8	2.36	4.43	163.06				0.35
F1_145	Semaglutide	1	52	71	1	24.5	86	8	122	68	1.2	1	72	1.2	7.4	15.4	61.4	1.75	3.87	187.1	0.83	7.55	0.31	-1.09
F1_146	Semaglutide	1	60	60	2			9			2	0.8	78	1.1
F1_147	Semaglutide	1	59	64	1	25.5	100	5	123	78	1.4	0.6	90	2.1	8.3	20.3	46.2	1.63	3.79	34.08	0.76	8.64	0.29	-1.57
F1_148	Semaglutide	1	72	36	1	33.4	120	1	139	84	1.4	1.9	90	1.2	10.3	16.4	52.9	3.32	0.99	47.05				5.14
F1_149	Semaglutide	1	52	56	1	28.4	98	8	122	85	1.6	1	72	0.2	8.1	12.6	68.1	2.56	2.26	88.8				1.47
F1_150	Semaglutide	1	44	69	1	25.3	98	7	126	67	2.3	0.8	85	16	8.1	16.8	47.7	1.59	4.5	69.16	0.94	6.23	0.28	-2.07
F1_151	Semaglutide	1	45	71	1	26.1	99	2	138	61	2.7	1.6	58	0.3	6.3	12.7	121.8	2.84	3.2	366.92	0.99	6.7	0.2	1.09
F1_152	Semaglutide	1	61	64	1			8			2.1	1.3	66	0.4							0.96	6.68	0.22
F1_153	Semaglutide	1	62	60	1	29.2	104	2	134	87	2.4	2.4	90	4.6	13.7	17.8	29.7	3.17	0.95	18.15				2.1
F1_154	Semaglutide	1	46	67	2	26.6	105	5	140	71	1.7	1.2	74	0	5	8.9	149	1.91	6.31	365.25	0.02	12.65	0.56	-0.43
F1_155	Semaglutide	1	52	60	2	41.3	116	7	157	89	1.9	1.2	69	1.3	11	22	64.4	4.81	0.77	32.95	0.83	7.67	0.28	4.02
F1_156	Semaglutide	1	45	64	2	28.5	105	10	124	53	2.5	1.2	80	1.4	7	12.7	100.9	2.93			0.98	6.21	0.21
F1_157	Semaglutide	1	63	67	2						1.6	1.7	68	0							0.87	7.54	0.24
F1_158	Semaglutide	1	52	66	1	19.7	87	4	137	68	1.9	0.6	87	0	10.2	12.6	20.7	0.97	7.43	53.45	0.9	7	0.27	-2.59
F1_159	Semaglutide	1	79	71	1	28.7	108	8	128	79	2	2.5	84	1.9	11.7	20.6	37.2	2.88	1.11	18.18	0.47	10.51	0.19	1.41
F1_160	Semaglutide	1	81	72	1	26.8	105	11	152	94	1.1	2.7	52	2	15.1		33.6	4.61	2.49	10.47	0.02	16.82	0.2	-0.09
F1_161	Semaglutide	1	55	64	2	19.4	82	8	105	68	1.7	0.8	90	1.4	10.8	9.9	34	2.15	4.62	71.64	0.93	7.43	0.22	-0.46
F1_162	Semaglutide	1	55	74	1						1.2	1.1	50	0							0.65	8.14	0.38
F1_163	Semaglutide	1	75	54	1	30.6	106	4	123	63	2.4	1.3	90	2.3	14.6	22.5	17.4	2.02	2.44	10.75				-0.55
F1_164	Semaglutide	1	63	70	1	28.7	114	6	123	84	2.4	4.1	76	3.6	13.3	19.6	47.5	5	1.42	17.19	0.12	12.46	0.18	1.43
F1_165	Semaglutide	1	47	49	1	28.7	105	1	121	82	2.3	2	78	0	8.2	12.9	71.7	2.82	2.64	148.4	0.96	5.52	0.18	1.05
F1_166	Semaglutide	1	47	67	1	26	104	2	133	78	3.4	1.5	84	0.3	5.7	12.1	122.8	2.16	4.79	356.88	0.93	5.72	0.27	-0.08
F1_167	Semaglutide	1	46	55	1	25.4	93	2	136	89	2.1	0.9	80	0	6.1	12.5	83.3	1.52	3.62	154.85				-1.64
F1_168	Semaglutide	1	77	68	2	34.4	110	2	122	72	2.4	4	68	2.3	11.5	24.1	66.9	5.46	0.76	19.07	0.27	11.81	0.22	1.77
F1_169	Semaglutide	1	54	66	1	28.3	106	2	111	75	1.7	1.2	52	0.4	6.4	10.9	132.6	3.32	2.13	224.31	0.94	6.49	0.26	0.88
F1_170	Semaglutide	1	70	81	1						1.9	1.4	54	0.4							0.62	9.57	0.22
F1_171	Semaglutide	1	57	41	1	24.3	89	8	117	83	1.5	0.8	90	0.4	8.3	19.7	45.1	1.58	1.14	35.98	0.94	6.96	0.21	-0.86
F1_172	Semaglutide	1	72	66	1	26.9	113	9	121	72	2	0.8	76	1.7	11.5	20.9	31.7	2.29	2.64	38.5	0.54	10.12	0.26	-1.09
F1_173	Semaglutide	1	70	57	1	31.3	110	4	135	78	2.8	3.1	90	2	11.9	20	39.6	3.23	1.76	38.89	0.13	12.39	0.17	0.78
F1_174	Semaglutide	1	70	66	1			11			1.9	0.5	86	1.7							0.54	10.22	0.3
F1_175	Semaglutide	1	49	60	1						2.3	0.9	76	0.7							0.96	6.09	0.23
F1_176	Semaglutide	1	46	56	1	32.5	123	1	106	63	2	1.1	83	0.5	6.6	16.6	98	2.4	1.95	79.26	0.98	6.06	0.25	-0.34
F1_177	Semaglutide	1	44	63	1	25.6	97	1	119	78	1.8	1.2	51	1.3	7.7	14.2	74.4	2.52	2.35	133.76	0.89	6.09	0.29	-0.99
F1_178	Semaglutide	1	67	45	1	26.6	102	8	125	77	2.7	1.4	90	0.7	11.5	21.6	31.4	2.26	1.72	18.48				-0.89
F1_179	Semaglutide	1	66	68	1	31.7	109	5	98	63	1.1	1	74	0.3	10.5	17.9	51.4	3.34	1.67	32.52	0.5	10.33	0.24	0.26
F1_180	Semaglutide	1	45	65	1	30.8	109	1	134	78	1.5	2.3	69	0.2	8	18.5	80	3.06	1.4	55.3	0.88	6.53	0.32	0.95
F1_181	Semaglutide	1	82	44	2	21.1	79	2	95	54	3.1	1	90	0	9.5	19.1	29.3	1.27	3.24	24.05	0.33	11.56	0.23	-2.38
F1_182	Semaglutide	1	52	66	2	32.6	116	9	110	57	1.9	1.3	88	0	7.6	13.5	81.8	2.76	2.05	219.82				0.76
F1_183	Semaglutide	2	61	80	1	42.1	150	6	140	63	1.4	2.4	49	0.6	11	17	90.7	7.04						3.06
F1_184	Semaglutide	2	59	56	1	38.7	131	6	145	87	1.8	2.9	82	1.6	8.2	15.8	146.3	6.9						5.03
F1_185	Semaglutide	2	58	73	1	32.3	111	5	142	95	1.2	1.8	65	0.8	8.2	15.1	71.7	2.82	1.8	60.6				2.17
F1_186	Semaglutide	2	55	84	2	35.3	124	3	121	66	1.9	2.9	57	0	7.4	15.6	151	5.68	0.85	85.18				3.18
F1_187	Semaglutide	2	80	79	2	35.4	113	4	150	74	2.2	1.6	61	0.7	12.9	21.6	55	5.49	0.84	19.11				2.97
F1_188	Semaglutide	2	52	72	2	36.8	133	9	146	82	2	1.2	68	0.4	7.8	12.9	124.1	5.03	1.14	51.07				4.22
F1_189	Semaglutide	2	51	79	1	38.4	119	5	152	86	2.8	1.2	62	11	6.7	13.4	102.3	2.65	2.11	246.04				0.65
F1_190	Semaglutide	2	45	69	1	34	121	2	135	82	2.2	1.2	70	0.6	6.6	13	138.7	3.83	1.74	487.18				5.06
F1_191	Semaglutide	2	50	64	2			6			2	2.3	71	0
F1_192	Semaglutide	2	57	79	1	30.5	109	7	119	61	1.4	1.7	73	0.5	9	20.9	90.9	4.74	0.83	43.83				4.09
F1_193	Semaglutide	2	51	74	2	34	116	8	131	63	3.3	1.8	70	0.6	8.5	17	99.4	4.65	0.98	74.34				3.41
F1_194	Semaglutide	2	50	75	2			6			1.3	1.8	75	2.4
F1_195	Semaglutide	2	50	78	2			6			1.9	1.7	62	3.1
F1_196	Semaglutide	2	56	77	1	35	121	8	124	70	1.6	2.7	69	11	6.7	10.4	147.6	4.33	1.46	118.3				1.7
F1_197	Semaglutide	2	52	67	2	36	118	1	138	83	3.2	2.8	68	11	8.7	16.7	95.8	4.69	1.1	113.82	0.93	7.86	0.17	3.51
F1_198	Semaglutide	2	55	67	1	27.4	106	0	150	76	4.1	3	79	0.4	6	14.5	113.3	2.24	2.62	182.15				0.54
F1_199	Semaglutide	2	57	57	1	43.6	140	2	135	67	3.3	3.8	70	0.8	7.1	11.2	167.1	5.85	0.67	84.15				14.29
F1_200	Semaglutide	2	54	86	2	37	113	7	110	66	1.4	1.3	44	0	9.6	19	116.4	7.25	0.63	56.89	0.69	8.95	0.24	4.43
F1_201	Semaglutide	2	57	58	1	31	114	3	117	83	2.3	2.4	75	1.2	7.5	16	127.1	4.72	1.3	53.15	0.82	8.24	0.24	2.22
F1_202	Semaglutide	2	52	69	2	37.3	115	8	156	74	2.1	0.9	78	0	6.2	12.5	96.9	1.98	2.21	244.97	0.86	7.45	0.28	2.37
F1_203	Semaglutide	2	51	76	1	32.1	124	1	134	85	2.1	1.8	50	0.3	5.8	11.9	198	4.37	1.94	331.76	0.96	7.31	0.18	2.32
F1_204	Semaglutide	2	71	66	1	28.4	100	10	139	86	1.1	1.7	62	0.5	11.1	15.4	40.6	2.85	2.53	23.24	0.12	13.15	0.23	0.24
F1_205	Semaglutide	2	49	71	1	33.7	117	4	137	85	2.2	1.3	68	0.3	9.3	15.7	98.2	5.59	0.68	151.36	0.97	7.47	0.17	10.18
F1_206	Semaglutide	2	57	62	1			6			1.8	4.4	80	0.5							0.42	10.68	0.19
F1_207	Semaglutide	2	57	75	1	26.9	109	2	134	80	2.4	2.9	40	3.5	9.5	16.7	64.1	3.5	2	84.99	0.71	8.57	0.28	3.08
F1_208	Semaglutide	2	42	75	1	30.9	121	9	120	76	2	1.4	76	1.6	7.5	14.1	94.9	3.25	2.46	338.92	0.86	7.79	0.22	0.62
F1_209	Semaglutide	2	47	76	2	37	119	1	136	71	1.8	2	44	2.1	6	6.5	179.1	4.18	2.55	254.84	0.98	5.35	0.18	-0.68
F1_210	Semaglutide	2	42	75	1	36.1	128	3	142	75	3.2	1.4	58	0.6	7.6	13.9	114.1	4.26	1.25	114.19	0.9	5.64	0.25	1.65
F1_211	Semaglutide	2	47	73	1	36.6	128	2	137	85	1.4	1.3	72	2.4	6	8.9	141.1	3.02	2.14	308.49	0.94	5.9	0.24	1.2
F1_212	Semaglutide	2	59	74	2	30.9	118	12	126	62	2.8	1.9	58	0	7.5	16.5	116.6	4.24	0.65	103.34	0.78	8.34	0.23	3.32
F1_213	Semaglutide	2	52	70	2	31.9	109	10	144	84	1.5	1.1	63	1.4		19.4					0.82	7.67	0.29	4.22
F1_214	Semaglutide	2	56	74	1	38.9	140	3	130	92	1.6	1	72	0	7.5	13.8	89.4	2.99	2.07	101.26
F1_215	Semaglutide	2	48	43	1			1			2.7	1.5	60	1.5							0.97	6.55	0.22
F1_216	Semaglutide	2	63	76	2			6			2.2	2.6	51	5.8							0.71	9.3	0.26
F1_217	Semaglutide	2	49	57	2	28.7	106	1	119	69	2.3	0.7	85	0.3	5.9	14.6	153.5	3.24	1.93	163.29	0.95	6.98	0.22	0.29
F1_218	Semaglutide	2	50	77	1	44.9	138	5	108	61	1	1.4	67	0.7	7	9.2	136.9	4.39	1.86	170.55	0.99	5.92	0.13	2.89
F1_219	Semaglutide	2	54	68	1	30.3	117	4	134	86	2	1.7	61	0.9	8.2	16.1	105.3	4.61	0.63	46.05				2.7
F1_220	Semaglutide	2	63	76	2						3.4	1.4	64	0.4							0.66	9.11	0.3
F1_221	Semaglutide	2	44	62	2	30.5	103	2	109	66	3.5	1.4	74	0		14.8					0.99	6.18	0.19	0.39
F1_222	Semaglutide	2	65	71	1						0.9	1.6	69	0.8
F1_223	Semaglutide	2	64	77	1	33.4	122	5	112	62	1.3	1.4	56	0.2	9.7	15.7	77.3	4.59	1.79	124.47	0.72	9.14	0.2	1.53
F1_224	Semaglutide	2	42	61	1	30.3	116	1	129	83	3.2	2.4	78	0	6.5	10.4	155.6	4.29	0.91	140.36	0.99	5.91	0.22	2.65
F1_225	Semaglutide	2	68	60	1			0			2.5	5.6	68	1.9							0.38	10.51	0.14
F1_226	Semaglutide	2	53	61	2			2				1.6	46	0							0.9	7	0.28
F1_227	Semaglutide	2	45	50	1			3			6.5	2.3	86	0
F1_228	Semaglutide	2	63	71	1	33.8	123	7	141	78	1.3	1.6	78	0.3	9.5	16.8	68.1	3.76	1.67	63.64	0.85	8.5	0.17	2.37
F1_229	Semaglutide	2	44	49	1	34.8	125	0	122	72	3.5	2.5	72	0.3	5.5	10.9	183.4	3.39	1.6	354.84	0.91	5.15	0.21	3.33
F1_230	Semaglutide	2	64	72	1	30	107	14	124	88	1.3	1.2	62	0.5	10.2	17.4	43.4	2.54	1.06	19.68	0.82	8.26	0.22	1.54
F1_231	Semaglutide	2	61	84	2	35.8	119	8	148	96	1.6	2.6	56	0.7	9.9	17.6	89.7	5.71	0.62	27.38	0.96	6.89	0.22	4.27
F1_232	Semaglutide	2	46	69	2	38.4	123	0	140	76	1.3	1.4	86	7.7	6.5	11.8	135.7	3.57	0.65	108.21	0.9	5.13	0.22	1.77
F1_233	Semaglutide	2	42	69	2	39	115	2	130	80	2.8	2.2	63	0.2	5.7	12.1	163.4	3.21	2.76	452.66	0.98	6.05	0.2	2.22
F1_234	Semaglutide	2	56	73	1	41	138	4	145	74	2.3	7.5	58	5.7	6.3	8.8	184.5	4.95	1.23	334.03	0.97	7.31	0.19	5.37
F1_235	Semaglutide	2	48	54	1						3.3	1.7	68	0.4							0.66	4.68	0.39
F1_236	Semaglutide	2	47	54	1	30.5	106	0	130	74	3.6	2.3	90	0	6.9	11.9	109.8	3.16	1.48	87.41	0.82	5.13	0.28	1.12
F1_237	Semaglutide	2	57	69	2			4			3.5	2.3	74	0							0.91	6.43	0.28
F1_238	Semaglutide	2	52	58	2	32.8	106	0	114	72	4.2	1.9	72	0.3	5.6	10	151.1	2.73	3.26	320.64	1	5.57	0.2	0.72
F1_239	Semaglutide	2	54	78	1	25.6	95		117	83	3.1	3.2	72	0							0.89	7.51	0.25	-0.73
