# Supplementary material for: Randomized open-label trial of semaglutide and dapagliflozin in patients with type 2 diabetes of different pathophysiology
Source: Nat Metab. 2024 Jan 4;6(1):50–60. doi: 10.1038/s42255-023-00943-3 (PMC10822775; doi:10.1038/s42255-023-00943-3)
Supplement: Supplementary file 6 — Statistical source data for Fig. 2. [file 42255_2023_943_MOESM6_ESM.xlsx]

## Sheet: Sheet1
Source data for Dwibedi et al. Figure 2. Subject is numbered consecutively and does not denote participant study ID.
Subject	Treatment	cluster (1=SIDD. 2=SIRD)	HbA1c_Visit1	HbA1c_Visit2	HbA1c_Visit3	Fasting_glucose_Visit1	Fasting_glucose_Visit3	Average_glucose_Visit1	Average_glucose_Visit3	HOMA2IR_Visit1	HOMA2IR_Visit3	HOMA2B_Visit1	HOMA2B_Visit3	Glucose_0min_OGTT_Visit1	Glucose_30min_OGTT_Visit1	Glucose_60min_OGTT_Visit1	Glucose_90min_OGTT_Visit1	Glucose_2hour_OGTT_Visit1	Glucose_0min_OGTT_Visit3	Glucose_30min_OGTT_Visit3	Glucose_60min_OGTT_Visit3	Glucose_90min_OGTT_Visit3	Glucose_2hour_OGTT_Visit3	Insulin_0min_OGTT_Visit1	Insulin_30min_OGTT_Visit1	Insulin_60min_OGTT_Visit1	Insulin_90min_OGTT_Visit1	Insulin_2hour_OGTT_Visit1	Insulin_0min_OGTT_Visit3	Insulin_30min_OGTT_Visit3	Insulin_60min_OGTT_Visit3	Insulin_90min_OGTT_Visit3	Insulin_2hour_OGTT_Visit3	InsulinSensitivityIndex_Visit1	InsulinSensitivityIndex_Visit3	DispositionIndex_Visit1	DispositionIndex_Visit3	SEX (1=Male, 2=Female)
F2_1	Dapagliflozin	1	45	40	39	8.8	6	5.96	5.73	1.97	1.42	47.5	82.2	8.8	10.7	13	14.8	15.3	6	8.8	9.8	11	10.2	9	16	22	24	29	6	13	13	16	14	5.59	8.36	122.81	251.68	2
F2_2	Dapagliflozin	1	46	40	40	6.6	4.8	8.4	6.15	1.88	1.22	81.9	118.9	6.6	11.3	16.11	13.5	11.2	4.8	8.7	9.8	9.5	7.6	13	20	32	25	24	6	16	14	22	16	4.88	8.92	116.59	341.09	1
F2_3	Dapagliflozin	1	44	40	42	7.7	6.8	6.25	5.33	1.72	1.31	56	59.6	7.7	11.1	11.6	12.8	13.2	6.8	11.3	15.1	13.3	11	10	33	30	31	40	6	18	31	33	28	4.3	5.02	177.5	107.82	1
F2_4	Dapagliflozin	1	46	44	43	7.1	6.7	6.13		3.92	3.37	122.2	122.2	7.1	11	13.9	12.7	13.1	6.7	9.7	9.2	9.4	9.7	29	46	82	67	79	25	83	41	53	55	1.79	1.93	105.23	284.14	1
F2_5	Dapagliflozin	1	49	43	43	5.5	6.6	10.3	5.75	1.16	2.4	85.6	98	5.5	10.4	15.4	15.5	15	6.6	14.8	16.8	15	13.4	4	16	36	34	27	11	34	37	24		7.46	3.27	176.36	68.82	1
F2_6	Dapagliflozin	1	40	41	43	6.5	5.7	5.08	5.46	2.22	2.52	95.6	137.4	6.5	9.9	11	12.1	11.1	5.7	7.7	9.2	9.1	8.7	14	35	41	48	70	10	21	29	38	34	3.89	4.87	228.78	348.65	1
F2_7	Dapagliflozin	1	44	43	44	7.4	6.8	6.92	5.87	4.95	3.62	135.3	125.4	7.4	9.3	11.2	11.5	11.1	6.8	8.6	11.3	11.4	9.5	50	97	11	15	98	28	65	10	12	96	1.09	1.36	209.36	217.46	1
F2_8	Dapagliflozin	1	57	49	45	7.7	5.3		6.61	1.92	1.1	60.7	89.5	7.7	11.1	11.1	12.2	14.1	5.3	8.7	10.6	11	10.8	5	20	18	16	17	9	35	25	22	26	6.34	5.21	158.37	435.65	2
F2_9	Dapagliflozin	1	48	44	45	6.6	5.5	6.82	6.82	1.92	1.81	83.4	117.2	6.6	9.4	13.5	14.6	14.3	5.5	10.5	15.1	17.3	13.7	11	16	23	29	19	11	12	22	23	26	4.9	4.54	151.39	78.46	1
F2_10	Dapagliflozin	1	47	42	45	5.7	5.6		6.73	1.45	1.41	92.7	94.8	5.7	10	9.5	8.4	7.2	5.6	11.5	11	8.2	5.8	7	26	60	48	20	8	41	26	24	14	7.19	5.45	306.14	255.27	2
F2_11	Dapagliflozin	1	52	46	46	6.8	6	7.04	6.05	3.62	4.65	125.4	193.7	6.8	9.9	13.3	13.6	12.8	6	9.2	11.8	12.8	11.2	31	55	79	11	68	29	54	98	96	79	1.48	1.49	137.1	164.57	1
F2_12	Dapagliflozin	1	49	47	46	7	5.5	7.47	7.11	1.47	1.29	60.9	92.5	7	10.9	14.4	15.8	12.8	5.5	9.5	14.2	15.9	11.5	8	14	27	28	18	9	17	19	25	16	5.55	5.31	101.72	169.45	1
F2_13	Dapagliflozin	1	53	47	46	6.5	6	6.86	6.37	2.62	2.33	108	116.7	6.5	10.1	14.5	15.3	15.4	6	7.7	11.7	12.6	13.1	8	15	27	18		10	24	26	25	30	5.13	4.57	122.8	373.56	2
F2_14	Dapagliflozin	1	44	44	46	4.9	5.1	6.82	6.12	1.42	1.17	126.5	101.8	4.9	6.2	10.3	12.8	13.7	5.1	7.4	10.2	11.1	11	16	22	31	30	9	6	15	16	18	16	6.02	8.56	924.84	494.05	1
F2_15	Dapagliflozin	1	52	47	46	6.7	7.1	7.88	7.56	1.91	2.28	80.4	81.5	6.7	9.6	12	13.2	13	7.1	7.9	11.1	12.1	12.5	14	37	43	45	41	18	28	38	45	36	3.33	2.62	225.02	231.26	1
F2_16	Dapagliflozin	1	51	47	47	7.1	6.1	7.24	6.76	1.38	0.99	56.4	61.4	7.1	8.9	11.6	13.4	13.7	6.1	7	9.6	11.7	12.4	5	10	16	15	19	5	7	8	13	17	9.94	10.51	223.03	338.1	2
F2_17	Dapagliflozin	1	51	48	48	8.3	7.2		6.67	1.6	1.39	45.7	55	8.3	11.7	12.5	17.1	16.8	7.2	9.5	13.3	13.8	13.8	5	11	17	20	21	6	17	19	20	18	6.61	5.97	79.55	190.57	1
F2_18	Dapagliflozin	1	51	47	48	6.7	6.6		6.74	1.98	1.78	82.6	78.9	6.7	8.1	9.2	12.7	12.3	6.6	8.7	10.4	11.9	10.6	10	24	26	42	34	13	25	23	38	30	4.7	3.68	331.12	219.67	1
F2_19	Dapagliflozin	1	52	46	49	8.4	5.6		6.13	2.59	1.82	64	113.3	8.4	10.4	13.7	12.7	9.4	5.6	8.9	9.6	11.3	7.2	17	34	48	98	58	12	33	37	72	37	2.39	3.49	119.94	258.42	1
F2_20	Dapagliflozin	1	58	46	49	8.8	6.5	6.95	5.2	1.74	1.29	43.1	64.8	8.8	9.8	12.2	13.1	15.1	6.5	8.2	9	9.4	11.6	8	26	33	76	16	5	16	13	13	86	4.5	6.98	202.2	315.97	1
F2_21	Dapagliflozin	1	52	50	51	7.7	6.4		7.14	2.77	3.56	80	139.5	7.7	10.4	10.6	9.3	10.4	6.4	9.7	10.4	9.3	9.4	15	39	49	39	31	25	87	96	80	68	2.22	1.64	127.71	252.41	2
F2_22	Dapagliflozin	1	53	52	51	8.8	6.9	6.2	6.89	1.79	1.46	44.1	62.5	8.8	15.6	21.2	21.2	17.4	6.9	10.6	12.7	13.8	11.6	6	38	25	25	20		37	35	35	27	3.91		81.26		1
F2_23	Dapagliflozin	1	52	49	51	7.9	7.1	7.47	7.05	3.8	3.44	97	110.4	7.9	9.4	10.9	13.6	13.9	7.1	7.3	10.4	12	12.9	23	25	53	57	85	31	56	67	86	10	1.68	1.43	81.07	322.79	1
F2_24	Dapagliflozin	1	53	50	51	6.1	5.2	7.97	4.9	1.69	1.65	89.5	123.5	6.1	12.6	12.5	12.2	13.7	5.2	10.5	10.1	12.1	12.8	4	46	26	32	42		36	33	21	33	6.86		287.48		2
F2_25	Dapagliflozin	1	65	49	51	7.7	4.7	8.75	6.22	2.29	1.59	69.4	150	7.7	10.2	14.6	16	15.8	4.7	8.1	10.9	12.5	12.6	7	27	48	67	91	12	25	40	45	59	3.91	3.87	163.99	283.82	2
F2_26	Dapagliflozin	1	72	53	51	18	6.3	7.79	6.84	5.32	3.07	23.6	129.1	18	19.7	20.5	23.1	23.8	6.3	8.9	10.2	11.4	12.1	14	23	21	22	21	16	40	54	31	60	1.41	2.75	10.39	246.83	1
F2_27	Dapagliflozin	1	54	53	51	8.8	7.2	8.07	7.6	1.63	1.21	41.2	50	8.8	12.4	17.1	19.1	21.5	7.2	9.9	14.6	16	16.7	6	12	16	24		3	8	13	14	12	6.73	10.13	76.58	136.17	1
F2_28	Dapagliflozin	1	51	49	52	9.9	8.3		7.08	3	2.83	52.5	70.3	9.9	12.7	12.7	13.6	14.9	8.3	10.8	11.3	13.2	13.8	17	65	38	45	38	18	43	41	42	40	2.23	2.14	129.77	123.59	1
F2_29	Dapagliflozin	1	49	47	52	6.6	4.8	8.13	6.49	1.8	1.19	79.6	117.4	6.6	8.6	13	15.4	15.8	4.8	9.5	12.9	15.1	14.3	4	36	31	34	17	9	26	56	47	29	5.98	4.05	531.86	197.66	1
F2_30	Dapagliflozin	1	64	58	52	8.5	7.4	10.63	9.39	2	1.69	51.5	60.1	8.5	9.7	11.9	12.8	14.2	7.4	13.1	13.7	15.5	12.6	6	37	58	44	23	13	26	37	37	35	4.76	2.81	312.28	60.63	1
F2_31	Dapagliflozin	1	58	48	52	8.7	6	7.97	7.18	1.63	1.52	42	85.9	8.7	13.4	14	17.4	20	6	12.6	12	14.2	13.3	10	24	23	37	43	10	39	34	46	43	2.95	3.42	55.57	121.43	1
F2_32	Dapagliflozin	1	61	52	52	8.7	7.6	7.88	7.48	1.94	1.48	48	51.7	8.7	12.3	15	16.7	16.6	7.6	10.9	16.5	17.3	15	9	35	26	39	38	5	12	19	21	16	4.84	6.09	163.78	95.7	1
F2_33	Dapagliflozin	1	56	52	53	8.2	6.8	8.75	8.09	3.6	3.14	86.4	112.7	8.2	11.6	14.7	13.8	14.2	6.8	10	12.2	13.5	12.5	19	42	49	56	64	30	43	71	68	63	1.89	1.53	88.65	107.56	1
F2_34	Dapagliflozin	1	68	55	53	10	6.8	10.36		3.29	3.39	55.4	119.1	10	13.6	18.5	20.4	16.7	6.8	10.5	12.1	14.4	12.9	24	28	36	35	34	23	47	28	34	28	1.78	2.24	37.81	151.59	1
F2_35	Dapagliflozin	1	58	49	54	8.8	8.5	9.73	8.1	2.21	2.86	51.8	67.5	8.8	11.8	15.1	18.3	20.1	8.5	11.5	15.3	17.3	17.7	16	18	30	34	36	9	16	19	29	28	2.99	3.7	57.74	67.62	1
F2_36	Dapagliflozin	1	72	56	54	13.3	7	12.69	7.28	2.14	1.45	22.4	60.1	13.3	16.6	17.1	20.4	21.5	7	10.7	13.1	15.2	14	16	55	31	33	32	6	18	23	30	23	2.22	5.27	57.95	130.2	1
F2_37	Dapagliflozin	1	62	55	54	8.2	7.4	7.34	5.88	3.33	2.73	81.6	85.7	8.2	12.8	12.1	14.3	15.6	7.4	11.1	9.7	11.4	12.5	14	60	31	24	40	14	47	18	17	19	3.54	3.39	186.36	198.99	1
F2_38	Dapagliflozin	1	56	49	56	8.1	8.5		7.68	2.56	2.86	68.1	67.5	8.1	12	15.6	15.5	15.1	8.5	13	15.7	14.7	12.6	27	37	49		38	29	47	45	55	49	1.71	1.41	64.93	56.07	1
F2_39	Dapagliflozin	1	55	54	56	7.7	7	8.33	8.73	2.17	2.08	66.5	78.3	7.7	10.8	14.3	13.9	14.8	7	9.4	9.3	11.3	8.8	7	22	27	53	35	13	17	54	37	36	4.31	3.29	127.04	107.9	2
F2_40	Dapagliflozin	1	64	57	56	12.3	9.1	10.22	8.47	3.57	2.58	40.7	54.6	12.3	14.3	16.8	19.1	19.4	9.1	12.4	15.8	16.8	16	13	15	22		26	6	13	23	25	21	2.86	4.59	28.83	56.58	1
F2_41	Dapagliflozin	1	62	56	57	9.4	7.6	9.52	9.07	3.22	2.76	61.2	81.8	9.4	14.7	21.1	22.2	20.3	7.6	13.1	17.5	17	14	12	29	55	46	44	15	27	35	38	28	2.56	2.47	46.76	55.29	1
F2_42	Dapagliflozin	1	60	55	58	11.6	8.9	9.9	7.35	1.75	1.59	25.1	39.4	11.6	15	19.8	22.6	21.1	8.9	15.4	19.3	21.5	16.7	6	14	13	13	12	5	13	17	22	8	4.68	5.24	39.28	38.45	1
F2_43	Dapagliflozin	1	63	53	58	10.4	7.3	9.87	8.04	2.26	2.18	38	74.4	10.4	14.5	17.1	20.8	19.3	7.3	12.9	15.3	17.5	18.2	16	36	25	42	20	12	48	55	42	22	1.98	2.44	46.4	100.77	1
F2_44	Dapagliflozin	1	62	51	59	8	8.2		7.43	3.06	3.08	80	76.7	8	10.6	13.7	14.5	15.2	8.2	10.9	13.7	13.8	13.5	25	15	34	37	46	16	23	35	47	51	2.11	2.35	44.41	70.71	2
F2_45	Dapagliflozin	1	52	52	59	7.5	11.1		6.55	3.5	5.65	100.5	73.4	7.5	10	12.4	14.1	15	11.1	13.7	14	11.9	11.7	21	62	14	14	11	22	82	83	12	12	1.51	1.04	153.29	63.38	2
F2_46	Dapagliflozin	1	62	57	59	8.3	7.3		9.81	5.65	5.43	121.4	149.1	8.3	11.4	16	18.5	18.8	7.3	10.5	14.4	13.8	14	48	69	77	93	11	44	67	75	93	98	0.94	1.01	75.53	97.4	2
F2_47	Dapagliflozin	1	56	58	60	7.5	7.9	7.25	7.81	3.25	3.55	94.9	92	7.5	12	16.1	16.3	14	7.9	11.5	14.7	15.3	14.6	14	37	50	52	50	16	28	42	48	47	2.72	2.23	103.23	71.21	1
F2_48	Dapagliflozin	1	60	57	61	9.8	9.2	9.71	8.06	3.53	2.93	61.1	59.2	9.8	10.3	11.8	13.8	14	9.2	12.3	15	17	18.3	34	53	34	39	36	22	25	27	32	36	1.88	1.93	150.8	46.61	2
F2_49	Dapagliflozin	1	80	60	62	13.3	8.2		9.49	2.64	1.52	26.8	45	13.3	16.4	20.8	22.3	21.6	8.2	1.6	15.1	17.4	16.3	14	21	30	30	29	7	13	17	22	23	2.56	5.26	26.23		1
F2_50	Dapagliflozin	1	75	58	62	9.8	7.8	10.61	8.53	3.27	2.53	57.2	72.8	9.8	10.6	14.9	15.9	15.1	7.8	9.9	12.9	13.7	13.5	20	28	34	36	39	16	28	35	37	36	2.21	2.58	87.11	121.45	2
F2_51	Dapagliflozin	1	64	56	63	8.8	8.2	9.24	8.36	1.76	1.65	43.6	47.8	8.8	9.9	13.3	15.6	17	8.2	11.1	14.1	15.8	17.8	6	10	15	19	22	6	12	15	20	24	6.08	5.48	102.17	82.1	1
F2_52	Dapagliflozin	1	90	65	63	16.1	9.2	14.88	7.35	3.7	2.61	23.2	54	16.1	18.9	21.8	22.6	24.1	9.2	12.2	14.3	15.5	16.5	15	30	32	28	33	12	17	18	24	28	1.99	3.21	21.02	53.88	1
F2_53	Dapagliflozin	1	76	58	64	9	8.7		9.58	1.7	1.83	40.5	46	9	10.6	11.4	14.6	16.6	8.7	11.1	13.5	12.8	13.7	6	13	16	19	26	7	13	21	18	18	6.21	5.09	113.43	82.62	1
F2_54	Dapagliflozin	1	57	62	68	9.8	10.1	9.25	9.67	4.08	5.46	68.6	83.6	9.8	14.5	19.4	19.9	18	10.1	14	15.6	18.2	16.9	21	35	45	52	49	29	70	38	52	39	1.58	1.19	35.97	58.89	2
F2_55	Dapagliflozin	1	81	75	71	10.7	8.5		8.53	3.65	2.86	53.4	67.5	10.7	13.6	16	15.4	16.7	8.5	12.5	11.7	14	14.8	23	30	42	38	38	15	90	35	47	44	1.56	1.96	35.36	164.21	1
F2_56	Dapagliflozin	1	84	66	75	11.6	8.5	12.33	10.67	2.27	1.56	31	42.7	11.6	15.5	18.5	23	22	8.5	10.9	14.4	16.9	17.6	7	16	19	30	19	5	9	12	15	20	4.64	6.59	41.21	77.56	1
F2_57	Dapagliflozin	1	79	73	77	11.8	8.2			2.92	2.82	37	71.7	11.8	15.5	20.5	21.9	22.7	8.2	11.6	14.6	16.1	16.6	10	24	33	34	36	15	21	31	14	21	3.08	2.96	41.02	69.41	2
F2_58	Dapagliflozin	2	43	40	39	5.4	4.9	4.87	4.1	4.72	4.13	242.3	268.9	5.4	9.8	13.2	14	14.2	4.9	8	12.1	11.1	10.1	40	16	28	30	46	42	16	37	40	48	0.72	0.72	205.34	352.42	1
F2_59	Dapagliflozin	2	49	42	41				4.94					6.5	9.9	13.6	15	15.5	5	9.5	12.3	12.5	11.5	22	45	57	65	78										1
F2_60	Dapagliflozin	2	58	45	43	8.5	7.4	7.52	7.33	6.71	3.97	134.3	113.8	8.5	12.7	16.1	17.6	17.8	7.4	13.1	13.8	12.8	14.7	60	11	14	13	13	24	14	10	10	10	0.75	1.16	79.04	134.88	1
F2_61	Dapagliflozin	2	61	50	45	9.1	6.3		6.69	3.97	2.36	77	106.7	9.1	15.3	18.9	19	17.8	6.3	11.7	15.3	15.9	13	2	29	45	43	37	20	46	63	54	49	5.3	1.94	88.08	97.83	1
F2_62	Dapagliflozin	2	48	45	45	7.1	5.7	7.26	6.71	3.68	3.44	116.3	171.8	7.1	10.9	13.8	14.5	13.5	5.7	8.9	12.4	12.7	12.2	23	86	13	10	11	41	11	14	17	12	1.26	0.98	141.36	248.67	2
F2_63	Dapagliflozin	2	47	43	45	5.5	7.6	6.26		3.16	4.5	174.5	119.2	5.5	10.3	13	15.2	14.4	7.6	10.6	12	12.3	11.3	31	72	73	73	81	21	53	64	88	10	1.69	1.62	184.02	120.57	1
F2_64	Dapagliflozin	2	45	47	45	6	4.5		5.98	4.88	3.8	200.9	303.1	6	10.1	12.7	13.5	13.8	4.5	7.9	11.2	10.8	11.9	21	54	75	84	89	27	61	75	98	72	1.97	1.94	169.93	373.52	2
F2_65	Dapagliflozin	2	49	44	45	7.2	6.5	7.28	6.66	4.42	4.05	130.5	149.1	7.2	8.6	12	15.1	16.1	6.5	7.4	11.2	11.4	12.1	42	54	68	92	10	31	35	62	65	86	1.41	1.68	187.9	226.61	2
F2_66	Dapagliflozin	2	48	44	45	7.4	6	5.85	6.23	4.72	3.26	130	148.9	7.4	10.2	12.8	12.8	11.1	6	9.4	11.6	10	9	32	74	10	99	10	15	35	77	85	85	1.55	2.4	178.12	162.32	1
F2_67	Dapagliflozin	2	45	44	45	6	5.5	4.65	5.07	4.18	3.62	179.1	192.2	6	8.1	6.9	7.2	8.9	5.5	9.2	8	7.3	6	31	22	91	71	17	25	25	24	27	15	1.2	1.17	789.2	612.52	2
F2_68	Dapagliflozin	2	46	44	46	5.8	5.5	5.91	5.16	2.76	2.27	141.6	137.2	5.8	9.3	11.1	8.4	8.9	5.5	8.7	9.5	7.5	8.8	14	62	65	60	82	11	72	45	52	87	3.23	3.38	397.78	580.87	1
F2_69	Dapagliflozin	2	49	46	46	8	6.1	6.42	5.99	5.32	4.42	123.9	181.1	8	10.2	11.7	12.2	12.4	6.1	9.4	10.2	8.9	9.2	36	59	11	54	82	26	14	13	87	66	1.18	1.45	108.53	391.78	1
F2_70	Dapagliflozin	2	49	47	47	5.5	6.2	6.14	5.84	3.85	4.46	200.8	176	5.5	8.1	9.3	9.8	11.5	6.2	7.5	9.7	10.7	10.7	32	35	55	78	88	30	50	91	87	88	1.9	1.6	194.5	294.6	1
F2_71	Dapagliflozin	2	49	44	47	6.4	5.5		6.06	3.32	2.94	132.6	165.5	6.4	9.1	12.5	13.1	12.1	5.5	7.3	10.2	12	13.2	8	73	13	27	40	22	43	14	29	38	1.92	1.24	295.41	213.37	2
F2_72	Dapagliflozin	2	48	43	47				6.6					8.3	10	12.5	14.4	10.6	6.4	10.5	13.7	13.8	13.7	22					40	81	81	12	67	1.49	1.08		126.35	1
F2_73	Dapagliflozin	2	57	49	47	7.1	6.9	9.72	6.37	4.65	4.37	139.3	140.3	7.1	11.7	15.6	17	16.6	6.9	10.6	13.1	13	13.4	45	82	11	13	12	36	87	11	12	15	0.92	1	82.54	122.66	1
F2_74	Dapagliflozin	2	50	48	48	7	5.7			2.44	2.52	88.1	137.4	7	9.8	13	13.2	9.1	5.7	9.3	9.6	9.3	8.3	17	63	73	87	76	15	44	60	10	92	2.1	2.49	228.1	217.82	1
F2_75	Dapagliflozin	2	49	49	48	7	6.6		6.3	4.88	5.26	148.5	176.5	7	10.3	14.4	15.9	14	6.6	11.2	12.7	13.8	13.9	50	13	16	15	12	43	79	14	12	12	0.92	0.91	181.15	88.18	2
F2_76	Dapagliflozin	2	47	44	48	7.9	8.3	6.08	7.07	4.55	4.37	111.9	98.7	7.9	12.4	16.3	18	16.8	8.3	11.9	12.2	13	13.3	30	47	50	50	46	25	54	36	39	44	1.71	1.74	76.38	98.76	1
F2_77	Dapagliflozin	2	65	48	48	13.5	7.5	11.92	6.18	6.29	3.98	57.6	111.3	13.5	15.9	20.2	22.7	22.9	7.5	12.2	15.3	16.9	13.6	41	58	16	59	69	26	56	74	82	71	0.77	1.33	23.25	73.47	1
F2_78	Dapagliflozin	2	57	57	49	7.1	6.1			2.7	2.81	92.2	129.1	7.1	9.8	13.4	13.9	9.7	6.1	7.9	10.8	12.5	9.1	19	21	47	73	92	22	37	96	19	13	1.54	1.53	55.68	178.62	1
F2_79	Dapagliflozin	2	52	44	49	6.7	7.5	6.57	5.73	3.85	3.98	135.1	111.3	6.7	9	10.9	13.3	13.2	7.5	10.8	15.8	16.7	15	24	54	55	69	73	23	45	58	68	68	2.07	1.56	242.6	93.88	1
F2_80	Dapagliflozin	2	60	49	49	10.5	7.4	8.85	7.05	5	3.47	72.3	102.8	10.5	12.8	14.8	13.7	13.9	7.4	11.7	11.6	12.7	12.4	38	10	10	54	65	22	98	60	78	93	1.03	1.5	96.84	160.93	1
F2_81	Dapagliflozin	2	51	45	49	4.2	5.7	4.31	3.91	5.78	4.57	472.2	212.2	4.2	5.6	6.5	6.9	6.7	5.7	8.1	13.2	14.3	12.3	48	76	76	79	68	32	44	10	16	20	1.65	1.17	1312.1	151.47	1
F2_82	Dapagliflozin	2	51	45	50	6.5	5.9		6.56	5.24	4.17	181.2	184.6	6.5	8.2	10.3	11.5	11.6	5.9	9.2	11.9	13.2	12.5	37	85	12	18	20	29	84	11	15	18	1.2	1.2	289.52	206.51	2
F2_83	Dapagliflozin	2	55	49	50				7.09					7.9	10.7	10.7	12.1	11.6	6.6	11.4	14.2	14.4	13.3	23	98	55	84	70	25	55	84	96	95	1.66	1.43	223.37	91.56	1
F2_84	Dapagliflozin	2	57	48	50	7.8	6.9		6.84	3.03	2.67	83.5	97	7.8	11.6	12.9	14	15.6	6.9	10	13.6	13.6	14.6	16	35	49	34	56	17	37	63	70	78	2.16	2.01	84.47	121.67	2
F2_85	Dapagliflozin	2	48	47	51	9.7	8		7.26	4.33	4.07	73.5	99.9	9.7	14.1	16.2	16.6	15.3	8	10.9	12.9	14.7	12.5	18	38	44	42	46	17	70	58	50	87	1.68	1.8	44.42	164.86	1
F2_86	Dapagliflozin	2	48	52	51	7.5	6.6		7.6	4.24	4.31	116.6	151.5	7.5	9.9	12.8	13.3	13.5	6.6	9.1	9.6	10.5	10.8	30	96	15	12	19	34	73	15	15	15	1.14	1.11	184.69	171.51	2
F2_87	Dapagliflozin	2	46	44	51	8.4	8.4	6.26	6.09	3.37	4.13	78.4	92.2	8.4	11.7	14.7	10.6	12.8	8.4	11.4	13.1	13.3	12.4	21	65	99	97	89	28	56	76	77	60	1.76	1.31	125.42	85.83	1
F2_88	Dapagliflozin	2	52	47	52	7.3	6.3		6.47	4.44	2.6	127.5	114.3	7.3	10.4	13.1	14.1	12.8	6.3	8.1	8.3	9.2	8.8	14	18	22	11	22	26	46	59	89	91	2.24	1.9	59.6	256.01	1
F2_89	Dapagliflozin	2	57	52	52	7.4	6.1		5.93	4.22	3.28	119.3	144.5	7.4	11	11.1	11	13.3	6.1	9	9.9	12.3	12.1	22	35	46	10	86	34	17	91	85	10	1.55	1.19	69.57	448.03	1
F2_90	Dapagliflozin	2	50	50	52	7.7	7.6	6.9		5.52	6.21	136.7	154.6	7.7	9.9	11.8	12.1	9.8	7.6	10.7	12.8	12.6	9	47	12	19	18	11	40	75		17	10	0.93	0.91	199.61	93.33	2
F2_91	Dapagliflozin	2	51	49	52	7.4	7.2	8.8	6.68	3.97	3.69	113.8	113.6	7.4	8.3	11.2	13	13.8	7.2	10.5	12	13	12.9	29	45	47	91	78	24	51	60	78	95	1.66	1.59	203.51	116.76	1
F2_92	Dapagliflozin	2	51	54	53	6.6	6		7.94	4.07	3.02	145.1	141.1	6.6	9.2	12.1	14.6	15.1	6	8	10.5	12.7	13	13	27	42	65	82	25	38	71	11	10	2.29	1.68	126.69	194.02	1
F2_93	Dapagliflozin	2	66	54	53	11.9	9	10.2		2.93	3.44	36.6	70	11.9	15.3	16.3	16.8	18.3	9	12.8	14.3	16.7	15.1	14	51	36	29	24	17	26	19	13	19	2.93	2.76	85.7	62.87	1
F2_94	Dapagliflozin	2	50	51	54	6.6	6		8.03	4.07	3.72	145.1	164.2	6.6	8.8	12.1	13.5	11.8	6	11	13.3	12.8	10.6	31	87	11	12	87	30	61	10	11	98	1.46	1.33	293.06	103.52	2
F2_95	Dapagliflozin	2	55	55	54	8.6	7.3	8.01		2.61	4.44	61.5	127.5	8.6	11.2	14.7	15.1	16.4	7.3	10.1	12.8	13.3	14.5	22	52	49	49	51	32	40	48	48	51	1.9	1.59	120.75	101.41	1
F2_96	Dapagliflozin	2	49	52	57	5.9	6.9		8	4.39	4.37	192.1	140.3	5.9	10.5	13	12.6	11.1	6.9	12.3	15.7	15.5	13.9	21	48	58	63	49	23		61	55	63	2.51	1.69	173.48		1
F2_97	Dapagliflozin	2	61	57	60	8.3	7.9		7.74	6.67	7.81	139.2	173.6	8.3	9.3	11.4	12.8	12.5	7.9	10.5	12.7	13.4	11.6	31	44	49	65	64	49	77	10	11	10	1.24	0.86	108.3	95.11	1
F2_98	Dapagliflozin	2	62	54	60	7.8	8		8.08	4.03	3.56	104.2	90	7.8	10.6	16.1	17.8	18.8	8	10.7	15.4	17.5	19.6	20	26				24	32	55	74	77	1.8	1.46	65.72	63.92	2
F2_99	Dapagliflozin	2	49	51	61			6.93	5.61																													1
F2_100	Dapagliflozin	2	69	59	61	12.9	8.7	11.35		2.55	1.94	27.8	48	12.9	16.3	17.5	19.2	19.4	8.7	13	16.5	17.3	16.9	13	36	27	20	25	8	14	21	22	23	2.77	4.05	49.26	47.9	1
F2_101	Dapagliflozin	2	66	59	62	9.9	8.1	9.24	7.19	4.37	3.83	71.3	93.1	9.9	13.6	19.1	21.9	21.8	8.1	14.4	19.6	20.8	19.3	25	33	32	42	45	20	55	50	49	61	1.4	1.51	35.08	54.97	2
F2_102	Dapagliflozin	2	75	60	63	10.3	7.1	9.78	7.95	5.49	3.18	81.3	104.4	10.3	14	16.9	18.8	19.1	7.1	13	14.9	17.3	17	17	70	79	93	99	19	55	56	98	10	1.42	1.54	70.2	71.34	2
F2_103	Dapagliflozin	2	58	60	64	7.8	7.6	9.23	9.19	4.03	4	104.2	108.8	7.8	12.1	15.4	16.9	16.4	7.6	11.4	14.1	15.5	15.8	31	74	80	88	70	34	65	84	88	85	1.27	1.11	94.52	83.96	1
F2_104	Dapagliflozin	2	76	64	70	12.8	11	11.55	10.27	4.85	5.08	49.8	67.7	12.8	15.3	17.8	18.4	19.1	11	13.3	16.6	18.2	18.5	38	52	62	66	66	37	47	60	61	68	0.94	0.94	28.13	35.14	1
F2_105	Semaglutide	1	44	42	35	7.7	4.9	6.09	4.75	2.52	2.62	74.4	193.9	7.7	9.8	11.6	12.9	14.2	4.9	9.2	9.2	9.2	8.8	13	33	40	38		13	57	53	85	99	2.35	2.99	133.76	349.36	1
F2_106	Semaglutide	1	52	40	35	7.6	4.2		4.25	2.76	1.9	81.8	216.6	7.6	11	12.4	13.9	13.5	4.2	6.6	8	6.6	5.2	22	84	10	79	84	10	48	63	72	26	2.05	4.75	219.82	1275.39	2
F2_107	Semaglutide	1	44	40	36	8.1	5.6	6.23	5.98	1.59	1.26	47.7	87.2	8.1	16.5	20.3	19.8	16.8	5.6	12.8	13.1	11.5	7.6	6	32	67	91	92	7	25	21	33	25	4.5	5.49	69.16	120.34	1
F2_108	Semaglutide	1	50	39	37	7.5	5		5.69	4.48	4.39	121.9	268.9	7.5	10.9	15.9	17.4	15.4	5	9	11.8	11	8.1	23	69	12	20	23	15	49	87	11	10	1.47	2.37	132.55	253	1
F2_109	Semaglutide	1	63	37	37	13.3	6.8	12.46	5.93	5	3.86	47.5	131.6	13.3	17	21.2	22.1	19.6	6.8	10.4	14.5	14.4	11.1	18	27	23	28	25	15	22	38	62	66	1.42	2.48	17.19	80.75	1
F2_110	Semaglutide	1	47	39	37	5.7	5.3	5.72		2.16	1.61	122.8	116.8	5.7	7.6	9.8	11.6	12.1	5.3	6.4	7.7	7.4	4.9	12	21	45	31	47	6	21	37	39	22	4.79	7.25	356.88	948.06	1
F2_111	Semaglutide	1	46	39	37	6.1	5.9		5.47	1.52	1.95	83.3	106.3	6.1	10.4	13.2	13.8	12.5	5.9	8	11	7.8	4.3	8	29	46	60	53	10	22	56	10	39	3.62	3.59	154.85	240.26	1
F2_112	Semaglutide	1	52	43	38	6.5	4.1		6.15	2.39	2.26	100.8	256.6	6.5	13.5	16.5	16.1	11.7	4.1	7.7	9.8	8.7	5.4	13	55	10	16	15	14	45	79	78	53	2.46	3.44	104.11	526.99	2
F2_113	Semaglutide	1	56	38	38	9.1	5	8.67	5.72	2.5	2.2	53.3	164.2	9.1	13.5	15.8	16.6	14.9	5	7.6	11.6	9.8	7.3	13	25	25	23	29	14	28	37	72	84	2.16	3.28	41.62	326.2	2
F2_114	Semaglutide	1	52	41	38	11	7	7.67	5.31	4.81	3.91	64.4	125.2	11	13	18.8	20	22	7	9.6	12.4	14.4	13.6	37	51	75	78	68	31	48	67	13	18	0.77	1.17	32.95	102.02	2
F2_115	Semaglutide	1	52	41	39	7.4	6.2	7.55	4.83	1.75	2.35	61.4	109.9	7.4	9.8	12.1	13.6	15.4	6.2	8.8	11	12.3	8.3	12	28	39	62	67	11	17	23	34	38	3.87	4.32	187.1	170.06	1
F2_116	Semaglutide	1	46	37	39	5	4.8	12.65	5.2	1.91	1.89	149	161.1	5	8.8	9.4	9	8.9	4.8	6.9	6.2	6.1	5.3	8	25	32	40	30	10	31	42	31	34	6.31	5.8	365.25	866.11	2
F2_117	Semaglutide	1	45	39	39	8	5.6	6.53	5.02	3.06	3.18	80	168.8	8	11.7	17.6	18.4	18.5	5.6	8.8	12.1	12	8.1	17	36	54	47	63	21	45	10	15	12	1.4	1.68	55.3	175.39	1
F2_118	Semaglutide	1	49	43	40	8.1	5.4		6.1	1.56	2.16	47.2	138	8.1	11.2	9.5	12.1	13.8	5.4	8	8.9	8.1	6.4	11	30	38	36	23	9	61	14	23	19	4.09	5.42	149.85	1005.26	2
F2_119	Semaglutide	1	51	42	40	7.7	6.6	9.58	6.21	2.09	1.73	64.8	77.3	7.7	8.5	11	12.8	12.5	6.6	6.5	8.6	8.4	8.6	11	15	24	35	46	12	15	22	35	24	4.37	4.72	167.15	417.31	1
F2_120	Semaglutide	1	53	46	40	7.4	5.8		5.13	2.36	2.76	76.8	141.6	7.4	9.2	12.7	14.6	16.4	5.8	6.9	9.1	10.1	9.1	12	18	36	50	46	12	17	23	20	24	4.43	5.21	163.06	426.21	1
F2_121	Semaglutide	1	45	42	40	6.3	6.6	6.7	5.84	2.84	3.36	121.8	125.5	6.3	8.5	11.6	11.8	12.7	6.6	8.9	10.5	7.7	4.7	19	45	62	65	32	15	23	44	31	49	3.2	3.42	366.92	176.56	1
F2_122	Semaglutide	1	66	43	41	8.2	4.6			1.6	1.84	46.7	173.4	8.2	14.1	15.9	18.9	15.9	4.6	9.5	12.4	10.3	7.9	6	31	39	68	37	14	35	10	12	13	2.47	2.43	53.1	159.76	1
F2_123	Semaglutide	1	55	42	41	10.8	6.1	7.43	4.46	2.15	1.71	34	90.4	10.8	12.6	12.4	11	9.9	6.1	7.1	6.8	6.6	7.4	8	17	27	30	28	6	22	17	20	29	4.62	8.05	71.64	776.59	2
F2_124	Semaglutide	1	52	42	42	6	3.9		4.42	5.78	3.23	229.1	366.1	6	10.6	13.1	12.9	10.4	3.9	6.6	7.8	7.4	5.9	21	81	10	12	10	40	79	13	16	13	1.56	1.61	178.14	709.1	2
F2_125	Semaglutide	1	54	43	42	6.4	6.5	6.49	5.68	3.32	2.87	132.6	115.1	6.4	9.3	10.9	11.4	10.9	6.5	7.6	9.7	11.1	8.3	17	53	49	37	43	20	33	69	12	12	2.13	1.89	224.31	220.85	1
F2_126	Semaglutide	1	66	48	42	10.5	6.1	10.33	4.5	3.34	2.81	51.4	129.1	10.5	13.2	16.6	18	17.9	6.1	8.1	9.4	10.4	10.8	19	24	30	38	36	14	35	53	58	67	1.67	2.92	32.52	299.76	1
F2_127	Semaglutide	1	61	48	43	9.1	6.5		5.12	2.13	2.62	47.1	108	9.1	11	12.8	14.2	14.4	6.5	7.9	10.5	11	8.2	18	44	25	68	76	10	6	32	33	43	2.77	4.6	155.68	87.21	1
F2_128	Semaglutide	1	55	45	43	8.1	5.7		5.93	4.08	6.8	97.9	287.4	8.1	11.5	14.7	14.7	13.7	5.7	8.5	11.1	9.7	6.8	19	42	86	17	12	24	52	97	91	61	1.72	1.9	82.33	251.59	2
F2_129	Semaglutide	1	47	42	43	8.2	7.1	5.52	4.92	2.82	2.94	71.7	98.4	8.2	9.5	11.9	13.1	12.9	7.1	8.5	11.3	10.7	10	17	30	29	39	40	21	26	42	44	47	2.64	2.41	148.4	159.92	1
F2_130	Semaglutide	1	71	42	44	11	5.4		6.71	1.48	1.22	24.5	92.3	11	15.1	15.2	15.6	17.2	5.4	8.4	11.4	11.1	10.8	13	26	39	64	88	14	49	35	41	40	2.27	3.32	34.91	429.35	2
F2_131	Semaglutide	1	54	49	44	7	6	7.7	6.42	2.44	2.56	88.1	125	7	12.1	15.8	16.5	16.4	6	12.6	14.8	15.9	12.8	15	54	75	85	98	16	26	32	41	40	2.91	2.77	158.21	65.68	1
F2_132	Semaglutide	1	58	50	44	10	6.9	10.19	5.36	2.74	2.92	47.9	103.5	10	15.4	20	19.2	16.9	6.9	10.6	12.1	12.7	11.7	17	68	66	79	83	15	34	40	37	34	2.07	2.81	79.37	134.17	1
F2_133	Semaglutide	1	52	48	44	8.1	6.1		5.87	2.56	3.28	68.1	144.5	8.1	10.6	13.9	14.4	12.6	6.1	6.3	9.2	8	5.3	20	28	60	75	62	14	27	42	55	48	2.26	3.57	88.8	635.63	1
F2_134	Semaglutide	1	62	55	44	13.7	8.3		6.69	3.17	4.37	29.7	98.7	13.7	15.4	17.8	17.1	17.8	8.3	9	11.3	10.3	9.9	24	34	55	33	44	44	52	95	99	11	0.95	1.02	18.15	115.75	1
F2_135	Semaglutide	1	77	54	44	11.5	6.1	11.81	6.08	5.46	6.06	66.9	229.4	11.5	15.8	19.8	19.6	24.1	6.1	7.5	10	12.5	13	21	47	59	60	72	48	52	10	18	37	0.76	0.87	19.07	167.97	2
F2_136	Semaglutide	1	46	44	44	6.6	5.6	6.06	5.97	2.4	3.18	98	168.8	6.6	11.3	16.2	17.2	16.6	5.6	7.7	9.9	10.9	8.3	17	34	54	47	64	24	39	63	91	99	1.95	2.02	79.26	268.28	1
F2_137	Semaglutide	1	45	42	45	7	6.7	6.21	5.67	2.93	4.33	100.9	147.6	7	11.5	12.6	13.1	12.7	6.7	8.9	12.4	11.3	12	20	33	60	19	19										2
F2_138	Semaglutide	1	55	45	45			8.14	5.32																													1
F2_139	Semaglutide	1	57	51	46	7.1	5.9	9.01	5.85	2.7	3.01	92.2	145.4	7.1	10.9	11.9	12.5	12.8	5.9	9.8	13.5	13.3	9.4	21	57	96	13	10	19	38	41	47	50	2.45	2.49	182.48	163.4	1
F2_140	Semaglutide	1	52	46	46	10.2	7.6	7	6.22	0.97	0.98	20.7	38.4	10.2	13.3	16.6	13.4	12.6	7.6	10.8	15.9	12.5	7.9	3	9	18	18	9	2	6	18	27	26	7.43	10.32	53.45	82.95	1
F2_141	Semaglutide	1	63	50	47	11.3	7.9		7.67	2.07	2.16	30.3	63	11.3	15.1	17.6	18.4	20.5	7.9	11.1	14.6	15.1	14.8	7	12	14	15	13	10	18	23	22	28	3.87	3.82	27.44	85.99	1
F2_142	Semaglutide	1	61	46	47	8.9	6		5.98	2.3	2.56	52.1	125	8.9	9.8	13.5	14.9	13.3	6	8.6	10.2	8.3	5.6	12	28	48	54	27	9	20	20	27	23	3.84	5.79	185.55	285.74	1
F2_143	Semaglutide	1	67	48	47	11.5	7.3		7.12	2.26	1.93	31.4	68.1	11.5	16.7	20.3	21.5	21.6	7.3	11.8	14.4	13.2	10.7	12	23	29	32	31	10	29	53	75	78	1.72	2.64	18.48	81.93	1
F2_144	Semaglutide	1	72	51	48	10.3	5.2		6.43	3.32	4.22	52.9	241.2	10.3	16.8	19.9	20.2	16.4	5.2	8.8	12.8	12.4	10.1	43	10	16	20	33	23	49	53	65	65	0.99	2.17	47.05	245.81	1
F2_145	Semaglutide	1	52	53	49	7.5	6.6	7.14	6.13	1.5	1.32	53.6	63.8	7.5	15	17.9	23.8	23.2	6.6	13.1	15.3	21	20.1	7	16	15	19	22	8	12	14	20	10	5.55	5.21	53.25	51.78	2
F2_146	Semaglutide	1	79	55	49	11.7	6.8	10.51	4.84	2.88	2.67	37.2	99.6	11.7	15.4	19.7	20.6	20.6	6.8	7.8	11.6	13.2	12.1	19	29	81	55	41	25	25	62	13	12	1.11	1.54	18.18	125.98	1
F2_147	Semaglutide	1	59	51	50	8.3	6.8	8.64	6.46	1.63	1.55	46.2	67.2	8.3	15	17.7	20	20.3	6.8	10.7	15	13.2	10.1	8	15	49	67	63	7	24	31	32	27	3.79	4.59	34.08	151.18	1
F2_148	Semaglutide	1	57	51	50	8.3	6.5	6.96	6.2	1.58	2.01	45.1	88.8	8.3	12.8	14.5	18.5	19.7	6.5	11.4	15.6	15.7	11.1	12	36	37	54	49	21	56	14	32	40	1.14	0.98	35.98	63.97	1
F2_149	Semaglutide	1	70	57	53	11.9	8.4	12.39	7.85	3.23	2.85	39.6	68.9	11.9	17.1	17.5	21	20	8.4	13	15.8	14.4	12.7	15	50	43	50		13	24	51	56	48	1.76	2.28	38.89	46.25	1
F2_150	Semaglutide	1	82	51	53	9.5	7.1	11.56	6.33	1.27	1.75	29.3	66.9	9.5	12.5	16.4	18.2	19.1	7.1	10.3	13.5	13.3	9.2	5	8	8			10	22	50	89	61	3.24	2.8	24.05	93.2	2
F2_151	Semaglutide	1	75	56	55	14.6	10.1		6.97	2.02	2.4	17.4	42.2	14.6	20.5	24.4		22.5	10.1	14.3	18.5	21.1	17.7	6	15	14	14	11	13	23	29	50	51	2.44	2.03	10.75	31.44	1
F2_152	Semaglutide	1	72	60	56	11.5	8.8	10.12	6.47	2.29	4.44	31.7	89.9	11.5	12.6	16.3	18.5	20.9	8.8	10	11.6	10.3	10.2	11	16	14	14	18	22	26	35	30	31	2.64	2.29	38.5	97.44	1
F2_153	Semaglutide	1	81	69	60	15.1	7.6	16.82	9.92	4.61	3.01	33.6	87.3	15.1	17.5	18.9	22.9		7.6	11.6	13.5	13.7	12.4	11	10	12	14	15	10	15	22	25	24	2.49	4.11	10.47	68.86	1
F2_154	Semaglutide	2	51	39	33	8.5	4.8		5.41	4.65	3.25	99.4	236	8.5	10.9	14	16	17	4.8	6.3	8.5	8.9	9.3	41	58	12	16	22	43	77	96	10	12	0.98	1.47	74.34	746.61	2
F2_155	Semaglutide	2	42	40	36	7.6	5.7	5.64	5.46	4.26	3.89	114.1	188.3	7.6	11.1	12.1	14.4	13.9	5.7	8.2	10.1	6.8	8.3	23	73	13	16	17	26	14	11	14	15	1.25	1.44	114.19	604.29	1
F2_156	Semaglutide	2	42	40	37	5.7	4.7	6.05	4.32	3.21	2.37	163.4	197.5	5.7	7.9	9.1	10.2	12.1	4.7	6.8	8.1	6.9	5.9	25	52	50	70	84	10	46	58	50	35	2.76	4.69	452.66	1089.53	2
F2_157	Semaglutide	2	47	40	37	6.9	6.3	5.13	4.39	3.16	4.02	109.8	157.5	6.9	12.7	13.5	15.5	11.9	6.3	12.6	17.3	13.4	6.6	18	66	79	70	58	18	56	14	19	92	1.48	1.39	87.41	71.09	1
F2_158	Semaglutide	2	52	39	37	5.6	4.9	5.57	5.35	2.73	2.62	151.1	193.9	5.6	8.3	9.5	10.5	10	4.9	6.1	9.1	8.6	6.1	16	36	36	41	42	12	23	46	71	62	3.26	4.02	320.64	686.57	2
F2_159	Semaglutide	2	42	39	38	7.5	6.8	7.79	6.76	3.25	3.39	94.9	119.1	7.5	7.8	11.1	12.9	14.1	6.8	8.3	10.1	11.2	9.9	23	42	58	10	98	22	19	38	45	51	2.46	2.51	338.92	130.09	1
F2_160	Semaglutide	2	42	38	38	6.5	6.6	5.91	4.65	4.29	4.55	155.6	157.8	6.5	11.1	10.9	13.4	10.4	6.6	9.7	13.9	9.8	7.2	27	12	67	13	76	31	87	26	40	34	0.91	0.8	140.36	123.29	1
F2_161	Semaglutide	2	44	37	38	5.5	5.1	5.15	4.78	3.39	3.1	183.4	200.7	5.5	7.5	9.8	11	10.9	5.1	7.9	9.1	8.6	7.5	31	60	82	91	10	25	99	11	12	12	1.6	1.72	354.84	537.13	1
F2_162	Semaglutide	2	71	46	39	11.1	5.5	13.15	5.66	2.85	2	40.6	125.4	11.1	15.7	17.5	15.4	15.4	5.5	5.9	7.8	12	10.3	11	17	36	10	76	11	33	74	30	22	2.53	3.98	23.24	1107.01	1
F2_163	Semaglutide	2	56	47	39	7.5	5		4.83	2.99	2.2	89.4	164.2	7.5	11.3	14	15.4	13.8	5	6.9	10.1	8.5	6.9	21	41	42	65	42	15	26	50	67	58	2.07	3.42	101.26	427.54	1
F2_164	Semaglutide	2	46	38	39	6.5	5.4	5.13	4.8	3.57	3.6	135.7	198.7	6.5	12.3	15	15.3	11.8	5.4	12.3	17.9	13.4	9	23	17	30	25	17	27	12	44	79	81	0.65	0.61	108.21	74.45	2
F2_165	Semaglutide	2	59	46	40	7.5	4.8	8.34	5.56	4.24	3.03	116.6	224.8	7.5	9.9	13.8	16.2	16.5	4.8	8.5	12.2	10.7	8.5	74	95	80	11		23	68	12	19	21	0.65	1.53	103.34	265.03	2
F2_166	Semaglutide	2	51	43	41	6.7	5.8		5.29	2.65	2.76	102.3	141.6	6.7	10.1	12.1	14.2	13.4	5.8	9.6	12.4	13.4	10.7	19	73	96	13	17	16	55	58	81	79	2.11	2.25	246.04	225.43	1
F2_167	Semaglutide	2	51	42	41	5.8	4.9	7.31	5.2	4.37	3.92	198	258.7	5.8	8.5	11.5	11.5	11.9	4.9	7.6	7.4	7.8	7.1	25	67	84	11	11	26	38	64	87	14	1.94	2.22	331.76	298.97	1
F2_168	Semaglutide	2	50	46	41	7	5.8	5.92	4.6	4.39	2.99	136.9	150.1	7	9.8	10.6	10.7	9.2	5.8	6.1	8.4	8.8	7.2	31	53	79	12	13	18	16	52	88	70	1.86	2.82	170.55	334.36	1
F2_169	Semaglutide	2	44	40	41			6.18	5.3					6.7	9.1	12.8	15.8	14.8	5.4	8.8	9.6	8.9	7	22	80	13	17	14										2
F2_170	Semaglutide	2	54	42	41			7.51	4.81										6	13.1	14.7	11.9	12.4	7	13	70	72	10										1
F2_171	Semaglutide	2	45	40	42	6.6	6.8		4.89	3.83	4.83	138.7	156	6.6	7.6	11.2	13.3	13	6.8	8.3	9.7	11.5	9.9	44	79	10	16	17	7	51	83	13	97	1.74	3.71	487.18	517.1	1
F2_172	Semaglutide	2	52	43	42	8.7	6.9	7.86	6.57	4.69	5.56	95.8	169.5	8.7	11.1	14	16.1	16.7	6.9	9.5	11.3	10.6	9.1	32	83	14	18	22	27	73	91	11	12	1.1	1.38	113.82	189.23	2
F2_173	Semaglutide	2	47	44	42	6	4.7	5.9	5.24	3.02	3.23	141.1	245.6	6	9.5	10.2	11.1	8.9	4.7	8.6	10.3	7.4	4.5	19	77	17	13	56	15	94	80	81	14	2.14	2.61	308.49	605.94	1
F2_174	Semaglutide	2	54	48	42	8.2	6.5		4.37	4.61	5.24	105.3	181.2	8.2	15.5	17.3	19.4	16.1	6.5	13.2	15.5	13.2	7.5	27	13	16	10	83	33	11	24	47	40	0.63	0.67	46.05	59.88	1
F2_175	Semaglutide	2	63	49	42			9.11	5.41																													2
F2_176	Semaglutide	2	61	46	42	9.9	6.8	6.89	5.66	5.71	5.78	89.7	179.5	9.9	12.9	15.9	16.6	17.6	6.8	9.3	11.2	11.6	11.2	42	51	79	10	12	55	92	15	23	24	0.62	0.71	27.38	130.01	2
F2_177	Semaglutide	2	56	44	42	6.3	5.2	7.31		4.95	3.77	184.5	222.5	6.3	7	8.9	8.8	8.8	5.2	9.1	10.3	8.9	7.1	47	59	96	98	10	17	64	14	15	13	1.23	1.92	334.03	259.14	1
F2_178	Semaglutide	2	55	41	43	6	5		5.89	2.24	2.04	113.3	156.1	6	9.5	13.3	15.5	14.5	5	9.4	9.6	11.3	10.1	14	37	60	92	10	17	31	53	82	84	2.62	2.66	182.15	159.37	1
F2_179	Semaglutide	2	57	45	43	9.5	6.1	8.57	6.66	3.5	4.2	64.1	173.9	9.5	10.7	14.6	16.3	16.7	6.1	6.7	10.7	11.3	10.3	30	31	60	87	11	15	20	32	29	32	2	3.74	84.99	397.42	1
F2_180	Semaglutide	2	47	43	43	6	4.6	5.35	5.03	4.18	3.83	179.1	290.9	6	10	10.7	8.9	6.5	4.6	8	7.1	6	7.3	9	61	56	29	72	19	10	20	14	16	2.55	1.97	254.84	600.11	2
F2_181	Semaglutide	2	49	45	43	5.9	5.9	6.98	5.16	3.24	3.47	153.5	161.4	5.9	9	11.7	14.8	14.6	5.9	8	12.7	12.4	9.9	20	39	45	52	57	21	45	88	10	12	1.93	1.77	163.29	241.97	2
F2_182	Semaglutide	2	52	44	44	7.8	7.8		5.78	5.03	4.78	124.1	119.2	7.8	9.8	12	13.1	12.9	7.8	7.6	10.6	13	13.5	38	26	67	13	24	40	65	11	11	11	1.14	1.01	51.07	233.07	2
F2_183	Semaglutide	2	57	47	44	9	5.7		5.22	4.74	5.92	90.9	258	9	14.9	17.9	21.1	20.9	5.7	8.6	12.5	12.5	12.2	36	87	20	42	72	24	74	84	14	16	0.83	1.46	43.83	265.89	1
F2_184	Semaglutide	2	57	45	44	7.1	4.9		4.98	5.85	6.94	167.1	393.2	7.1	11.7	14	13.1	11.2	4.9	8.9	10.2	7.6	8	10	11	20	20	23	65	10	12	11	91	0.67	1.05	84.15	253.79	1
F2_185	Semaglutide	2	54	45	44	9.6	6.1	8.95	6.25	7.25	5.35	116.4	209	9.6	13.1	16.4	18.2	19	6.1	12.2	15.6	17.2	15.8	51	10	21	34	55	62	12	12	16	15	0.63	0.66	56.89	82.28	2
F2_186	Semaglutide	2	61	49	45	11	8		6.14	7.04	9.35	90.7	197.7	11	13	13.3	15.6	17	8	9.3	9.6	10.1	9.9	31	63	52	57	67	63									1
F2_187	Semaglutide	2	80	43	45	12.9	6.9		5.65	5.49	4.37	55	140.3	12.9	15.7	17.8	18.8	21.6	6.9	9.1	11.4	11.8	12.1	29	42	54	48	56	29	49	89	10	16	0.84	1.33	19.11	137.51	2
F2_188	Semaglutide	2	49	47	45	9.3	7.9	7.47	5.71	5.59	7.52	98.2	168.9	9.3	9.8	14.5	14.6	15.7	7.9	13.2	15	10.4	5.9	78	12	23	42	44	51	59	10	97	15	0.68	0.86	151.36	41.08	1
F2_189	Semaglutide	2	57	48	46	7.5	5.4	8.24	5.85	4.72	4.05	127.1	216.5	7.5	13.3	15.9	17.8	16	5.4	7.8	8.2	7.6	8.1	24	51	73	61	83	31	63	89	10	15	1.3	1.67	53.15	345.23	1
F2_190	Semaglutide	2	55	46	47	7.4	5.7		6.22	5.68	6.13	151	265.4	7.4	10.6	12.2	14.7	15.6	5.7	8.3	10.6	10.9	9.2	32	71	54	96	98	44	75	13	28	33	0.85	0.88	85.18	179.67	2
F2_191	Semaglutide	2	63	53	47	9.5	6.8	8.5	5.13	3.76	2.91	68.1	106.2	9.5	13	15.2	16	16.8	6.8	8.7	11.1	11.6	10.5	25	45	64	60	55	16	32	44	56	52	1.67	2.61	63.64	199.8	1
F2_192	Semaglutide	2	52	49	48	6.2	6.2	7.45	5.69	1.98	3.29	96.9	140.3	6.2	10.4	13.5	13.5	12.5	6.2	12.6	16	16.6	13.7	27	75	10	16	21	2	35	57	46	69	2.21	6.45	244.97	205.75	2
F2_193	Semaglutide	2	58	52	49	8.2	7.3		6.33	2.82	3.46	71.7	105.2	8.2	10.6	12.8	13.9	15.1	7.3	7	9.8	11.2	11	25	24	46	71	11	19	36	59	58	72	1.8	2.2	60.6	363.36	1
F2_194	Semaglutide	2	59	45	50	8.2	6.7		6.76	6.9	8.13	146.3	242	8.2	9.8	13.8	15.4	15.8	6.7	8.8	11.1		13.3	44	10	11	10	11	26	97	10							1
F2_195	Semaglutide	2	56	52	50	6.7	5.6		5.52	4.33	5	147.6	234.9	6.7	11.5	14.5	12.1	10.4	5.6	8.5	10.9	11.5	8.8	23	71	13	25	30	32	45	25	12	56	1.46	1.24	118.3	142.46	1
F2_196	Semaglutide	2	64	51	51	9.7	5.9	9.14	6.39	4.59	3.24	77.3	153.5	9.7	13.1	12.5	15	15.7	5.9	9.7	9.7	9.9	9.2	19	84	55	67	64	15	45	62	67	55	1.79	2.69	124.47	214.93	1
F2_197	Semaglutide	2	64	49	52	10.2	6.9	8.26		2.54	3.4	43.4	116.1	10.2	18.3	22.8	21	17.4	6.9	11.7	13.2	12	13	20	49	66	54	44	28	62	10	10	15	1.06	1.22	19.68	82.73	1
