# Supplementary material for: Randomized open-label trial of semaglutide and dapagliflozin in patients with type 2 diabetes of different pathophysiology
Source: Nat Metab. 2024 Jan 4;6(1):50–60. doi: 10.1038/s42255-023-00943-3 (PMC10822775; doi:10.1038/s42255-023-00943-3)
Supplement: Supplementary file 8 — Statistical source data for Extended Data Fig. 2 with changes over time in eGFR and liver parameters. [file 42255_2023_943_MOESM8_ESM.xlsx]

## Sheet: Sheet1
Source data for Dwibedi et al. Extended Data Figure 2. Subject is numbered consecutively and does not denote participant study ID.
Subject	Treatment	cluster (1=SIDD. 2=SIRD)	eGFR_Visit1	eGFR_Visit2	eGFR_Visit3	ALATVisit3	ALATVisit3	ASAT_Visit1	ASAT_Visit3	ALP_Visit1	ALP_Visit3	BilirubinVisit1	BilirubinVisit3	LiverFatScore_Visit1	LiverFatScore_Visit3	SEX (1=Male. 2=Female)
EDF2_1	Dapagliflozin	1	84	90	86	0.25	0.18	0.23	0.22	1.9	1.3	3	6	-0.32	-1.05	2
EDF2_2	Dapagliflozin	1	90	90	90	0.42	0.45	0.32	0.37	1	1	11	11	0.44	-0.67	1
EDF2_3	Dapagliflozin	1	80	86		0.2		0.25		1.3		8		-0.48		1
EDF2_4	Dapagliflozin	1	90	77	76	0.48	0.3	0.3	0.29	1.1	1.1	9	9	2.96	0.86	1
EDF2_5	Dapagliflozin	1	82	72	80	0.43	0.3	0.55	0.35	1	1.4	8	6	-2.57	-1.42	1
EDF2_6	Dapagliflozin	1	81	74	68	0.44	0.66	0.34	0.46	1.1	1.1	10	10	0.58	0.05	1
EDF2_7	Dapagliflozin	1	78	76	78	0.62	0.62	0.49	0.42	1.3	1.4	8	8	5.97	2.77	1
EDF2_8	Dapagliflozin	1	90	90	90	0.43	0.36	0.35	0.26	1.2	0.94	13	14	-1.99	-1.31	2
EDF2_9	Dapagliflozin	1	90	90	90	0.33	0.36	0.25	0.27	1.2	1.1	10	19	-1.04	-1.03	1
EDF2_10	Dapagliflozin	1	74	76	72	0.22	0.19	0.29	0.33	1.1	1	9	6	-0.99	-1.23	2
EDF2_11	Dapagliflozin	1	88	76	66	0.35	0.4	0.32	0.33	0.78	1.1	6	5	2.99	2.78	1
EDF2_12	Dapagliflozin	1	90	88	90	0.31	0.38	0.3	0.38	0.77	0.88	17	21	-0.51	-1.56	1
EDF2_13	Dapagliflozin	1	89	90	90	0.46	0.8	0.3	0.44	1.9	2.2	9	8	-0.21	-0.99	2
EDF2_14	Dapagliflozin	1	74	82	76	0.3	0.27	0.32	0.33	1	1.1	9	10	0.6	-2.23	1
EDF2_15	Dapagliflozin	1	90	90	90	1.7	1.6	0.81	0.71	0.94	0.98	23	24	0.87	1.5	1
EDF2_16	Dapagliflozin	1	71	65	68	0.33	0.35	0.38	0.37	1.2	1.2	8	8	-2.31	-2.22	2
EDF2_17	Dapagliflozin	1	81	82	78	0.28	0.29	0.31	0.31	0.95	1	26	16	-2.27	-2.08	1
EDF2_18	Dapagliflozin	1	80	84	84	0.63	0.53	0.34	0.34	1.2		8		0.2	0.55	1
EDF2_19	Dapagliflozin	1	70	71	69	0.36	0.4	0.39	0.41	0.73	0.87	7	9	-0.44	-1.14	1
EDF2_20	Dapagliflozin	1	87	85	86	0.37	0.31	0.34	0.29	0.83	0.95	9	6	-1.64	-2.11	1
EDF2_21	Dapagliflozin	1	77	86	84	1.1	0.68	0.86		1.1	1	8	7	0.74		2
EDF2_22	Dapagliflozin	1	90	88	90	0.61	0.42	0.41	0.27	0.85	1.1	7	6	-1.71	-1.25	1
EDF2_23	Dapagliflozin	1	72	69	60	0.59	0.49	0.64	0.54	1	1.1	12	12	1.65	2.83	1
EDF2_24	Dapagliflozin	1	59	54	54	0.78	0.32		0.35	1.1	1	8	10		-1.82	2
EDF2_25	Dapagliflozin	1	86	84	87	0.24	0.29	0.3	0.23	1.2	1.4	6		-0.92	0.25	2
EDF2_26	Dapagliflozin	1	84	82	76	1.1	1.4	0.49	0.69	1.1	0.96	13	16	0.89	1.15	1
EDF2_27	Dapagliflozin	1	72	72	74	0.4	0.34	0.42	0.34	1.1	1.2	9	9	-0.88	-2.47	1
EDF2_28	Dapagliflozin	1	79	74	76	1.3	0.81	0.7	0.43	0.74	0.81	11	13	1.26	1.41	1
EDF2_29	Dapagliflozin	1	75	88	78	0.49	0.56	0.35	0.42	1.4	1.7	8	11	-0.87	-0.15	1
EDF2_30	Dapagliflozin	1	82	71	75	0.48	0.35	0.41	0.32	1.3	1.7	9	11	-1.88	-0.89	1
EDF2_31	Dapagliflozin	1	90	90	90	0.9	0.78	0.6	0.51	1	1.1	11	10	-1.09	-1.08	1
EDF2_32	Dapagliflozin	1	76	80	80	0.49	0.38	0.39	0.4	1.4	1.2	8	10	-0.19	-2.21	1
EDF2_33	Dapagliflozin	1	89	90	84	0.53	0.44	0.4	0.42	1.2	1.2	6	7	1.35	2.81	1
EDF2_34	Dapagliflozin	1	80	80	72	0.73	0.67	0.42	0.46	0.8	0.87	6	8	2.27	2.01	1
EDF2_35	Dapagliflozin	1	62	62	56	0.16	0.29	0.19	0.3	0.82	0.85	7	6	0.48	-1.6	1
EDF2_36	Dapagliflozin	1	72	75		0.48		0.4		1.1		9		0.82		1
EDF2_37	Dapagliflozin	1	50	48	52	0.26	0.26	0.3	0.27	1.2	1.3	5	4	0.22	0.32	1
EDF2_38	Dapagliflozin	1	81	76	76	0.47	0.62	0.33	0.4	1.3	1.4	11	10	2.59	2.95	1
EDF2_39	Dapagliflozin	1	90	90	90	0.54	0.41	0.33	0.35	1.2	1.1	6	5	-0.32	0.35	2
EDF2_40	Dapagliflozin	1	86	81	72	0.62	0.34	0.32	0.28	1.3	1.1	6	7	0.67	-1.85	1
EDF2_41	Dapagliflozin	1	80	74	70	0.32	0.31		0.27	1.9	2	10	14		0.63	1
EDF2_42	Dapagliflozin	1	84	82	77	0.26	0.2	0.29	0.28	1.5	1.7	3	5	-2.13	-2.54	1
EDF2_43	Dapagliflozin	1	64	64	53	0.32	0.21	0.33	0.24	1	1.2	10	7	-0.55	-1.25	1
EDF2_44	Dapagliflozin	1	86	84	84	0.84	0.77	0.59	0.55	1	1.1	4	4	2.3	0.94	2
EDF2_45	Dapagliflozin	1	43	42	34	0.33	0.27	0.35	0.29	1.2	1.3	10	4	1.36	0.31	2
EDF2_46	Dapagliflozin	1	68	66	56	0.36	0.33	0.29	0.32	1	1.3	5	8	5.64	4.89	2
EDF2_47	Dapagliflozin	1	74	69	73	0.29	0.37	0.3	0.25	0.91	0.94	8	4	-0.85	0.96	1
EDF2_48	Dapagliflozin	1	66	62	65	0.6	0.45	0.4	0.28	1.3	1.5	12	10	2.5	0.74	2
EDF2_49	Dapagliflozin	1	90	90	90	0.56	0.41	0.4	0.38	1.6	1.4	10	9	-0.55	-1.8	1
EDF2_50	Dapagliflozin	1	89	90	90	0.72	0.54	0.5	0.42	1.6	1.6	10	8	1.56	0.88	2
EDF2_51	Dapagliflozin	1	54	53	48	0.29	0.36	0.22	0.35	0.95	0.9	8	8	-1.79	-1.99	1
EDF2_52	Dapagliflozin	1	68	70	60	0.31	0.24	0.28	0.3	2	1.8	12	12	0.6	-0.17	1
EDF2_53	Dapagliflozin	1	74	72	68	0.18	0.19	0.24	0.29	0.76	0.85	6	8	-1.15	-1.18	1
EDF2_54	Dapagliflozin	1	90	89	75	0.38	0.55	0.28	0.35	1.5	1.6	6	4	1.66	2.96	2
EDF2_55	Dapagliflozin	1	82	74	74	0.45	0.35	0.28	0.29	1.2	1.3	8	9	2.07	0.67	1
EDF2_56	Dapagliflozin	1	76	78	74	0.19	0.21	0.27	0.34	0.96	0.87	6	7	-1.08	-1.57	1
EDF2_57	Dapagliflozin	1	90	90	80	1.2	0.62	0.6	0.39	1.2	1.3	4	7	0.24	0.86	2
EDF2_58	Dapagliflozin	2	67	70	75	0.75	0.59	0.71	0.48	1.5	1.5	9	9	4.33	4.74	1
EDF2_59	Dapagliflozin	2	58	55		0.36	0.34	0.34		1.4		6		1.62		1
EDF2_60	Dapagliflozin	2	74	68	75	0.8	0.42	0.49	0.41	1.2	1.4	10	9	7.63	1.89	1
EDF2_61	Dapagliflozin	2	76	74	69	0.31	0.2	0.26		0.99	1.2	7	6	-1.29		1
EDF2_62	Dapagliflozin	2	74	78	76	0.69	0.92	0.48	0.6	1	1.2	9	6	2.01	4.75	2
EDF2_63	Dapagliflozin	2	58	63	61	0.76	0.51	0.57	0.39	0.69	0.83	10	11	3.16	1.64	1
EDF2_64	Dapagliflozin	2	48	49	44	0.26	0.22	0.24	0.21	0.65	0.86	6	7	1.48	2.35	2
EDF2_65	Dapagliflozin	2	88	82	83	0.6	0.35	0.41	0.26	1.6	1.7	18	22	4.86	3.15	2
EDF2_66	Dapagliflozin	2	78	76	74	0.97	0.76	0.47	0.54	0.8	0.89	7	8	3.55	0.79	1
EDF2_67	Dapagliflozin	2	46	46	44	0.36	0.4	0.46	0.42	1.5	1.7	8	8	30.58	1.97	2
EDF2_68	Dapagliflozin	2	72	61	70	0.25	0.37		0.39	1.3	1.1	8	10		-0.14	1
EDF2_69	Dapagliflozin	2	53	49	50	0.39	0.46	0.32	0.33	1.2	1.2	5	10	3.83	2.43	1
EDF2_70	Dapagliflozin	2	63	61	61	0.48	0.53	0.34	0.38	1.4	1.4	10	11	3.34	3.03	1
EDF2_71	Dapagliflozin	2	74	66	66	0.39	0.46	0.28	0.35	1.9	2	5	9	-0.27	1.79	2
EDF2_72	Dapagliflozin	2	81	79	84	0.55	0.66	0.31	0.4	0.73	0.85	5	7	1.97	4.64	1
EDF2_73	Dapagliflozin	2	80	85	80	0.76	0.82	0.98	1.3	1.3	1.1	11	12	3.59	1.97	1
EDF2_74	Dapagliflozin	2	90	90	90	0.31	0.33	0.32	0.34	0.83	1.1	9	9	0.78	0.49	1
EDF2_75	Dapagliflozin	2	48	42	48	0.49	0.53	0.41	0.44	1	1.1	9	10	5.92	4.88	2
EDF2_76	Dapagliflozin	2	84	80	86	0.8	0.67	0.49	0.39	1.1	1.2	9	8	3.13	2.41	1
EDF2_77	Dapagliflozin	2	83	74	80	0.77	0.69	0.59	0.7	1.6	1.6	16	21	4.64	2.16	1
EDF2_78	Dapagliflozin	2	76	68	59	0.56	0.28	0.33	0.27	0.88	1	6	5	1.5	1.59	1
EDF2_79	Dapagliflozin	2		50	59	0.65	0.66	0.43	0.44	0.92	1.1	8	13	2.19	2.03	1
EDF2_80	Dapagliflozin	2	85	84	78	1.2	0.89	0.74	0.56	0.61	0.58	15	13	4.34	0.74	1
EDF2_81	Dapagliflozin	2	58	56	53	0.44	0.42	0.39	0.43	1.7	1.7	5	6	5.57	3.04	1
EDF2_82	Dapagliflozin	2	58	52	61	0.49	0.47	0.39		1.5	1.5	8	8	4.01		2
EDF2_83	Dapagliflozin	2	73	60	54	0.54	0.69	0.49	0.39	1	1.3	6	4	1.81	2.42	1
EDF2_84	Dapagliflozin	2	64	75	67	0.6	0.38	0.49	0.35	1.3	1.1	9	9	0.84	0.89	2
EDF2_85	Dapagliflozin	2	59	62	53	0.36	0.29	0.23	0.24	0.7	0.87	6	11	1.3	0.97	1
EDF2_86	Dapagliflozin	2	77	72	72	0.83	0.68	0.45	0.38	0.75	0.9	5	5	3.2	3.78	2
EDF2_87	Dapagliflozin	2	73	72	68	0.88	1	0.52	0.51	0.89	0.96	7	8	1.81	2.93	1
EDF2_88	Dapagliflozin	2	56	57	58	0.41	0.35	0.34	0.32	1.4	1.4	7	10	0.52	2.24	1
EDF2_89	Dapagliflozin	2	62	62	62	0.53	0.41	0.53	0.51	1	1.2	12	14	1.57	3.14	1
EDF2_90	Dapagliflozin	2	68	69	66	0.65	0.88		0.66	2.4	2.3	5	7		4.51	2
EDF2_91	Dapagliflozin	2	88	80	87	0.36	0.38	0.34	0.38	1	0.94	6	7	1.49	0.69	1
EDF2_92	Dapagliflozin	2	67	74	65	0.31	0.33	0.3	0.27	0.88	1.2	4	6	0.24	2.18	1
EDF2_93	Dapagliflozin	2	58	60	59	0.37	0.31	0.3	0.27	0.87	0.76	10	17	0.54	0.93	1
EDF2_94	Dapagliflozin	2	77	78	76	0.66	0.81	0.75	0.7	0.78	1	8	10	2.8	2.91	2
EDF2_95	Dapagliflozin	2	62	60	58	0.32	0.29	0.26	0.19	0.84	0.86	8	8	1.74	2.2	1
EDF2_96	Dapagliflozin	2	64	70	62	1.1	1.4	0.6	0.73	0.9	0.97	12	19	1.85	2.18	1
EDF2_97	Dapagliflozin	2	47	42	46	1.2	1	0.92	0.63	1.2	1.4	8	9	3.16	5.97	1
EDF2_98	Dapagliflozin	2	80	78	82	0.84	0.34	0.43	0.3	1.5	1.7	7	7	1.73	1.97	2
EDF2_99	Dapagliflozin	2	73	60	70	0.96	0.9	0.77	0.7	1.4		57	36			1
EDF2_100	Dapagliflozin	2	87	88	85	0.32	0.27	0.26	0.19	1.3	1.2	8	8	0.39	-1.44	1
EDF2_101	Dapagliflozin	2	82	76	78	0.63	0.55	0.47	0.43	1.2	1.3	9	10	2.26	1.47	2
EDF2_102	Dapagliflozin	2	66	64	62	1.1	0.29	1.1	0.39	1.6	1.4	8	6	0.84	0.79	2
EDF2_103	Dapagliflozin	2	60	55	58	0.54	0.52	0.43	0.48	1.9	3.3	8	7	3.11	3.44	1
EDF2_104	Dapagliflozin	2	77	72	76	1.6	1.5	1.2	0.92	1	0.84	19	17	4.23	4.2	1
EDF2_105	Semaglutide	1	51	46	42	0.39	0.38	0.4	0.41	0.87	0.94	9	11	-0.99	-1.04	1
EDF2_106	Semaglutide	1	88	90	90	0.37	0.33	0.22	0.31	1.1	1.2	5	6	0.76	-1.36	2
EDF2_107	Semaglutide	1	85	90	90	0.36	0.26	0.38	0.36	0.89	0.92	7	7	-2.07	-2.23	1
EDF2_108	Semaglutide	1	54	60	53	0.48	0.48		0.4	1.4	1.6	20	17		0.67	1
EDF2_109	Semaglutide	1	76	78	74	0.66	0.9	0.33	0.42	1.1	1.2	24	27	1.43	1.02	1
EDF2_110	Semaglutide	1	84	79	80	0.27	0.24	0.31	0.25	0.9	1.1	8	3	-0.08	-2.06	1
EDF2_111	Semaglutide	1	80	78	76	0.51	0.45	0.47	0.36	1	1.1	6	6	-1.64	-1.23	1
EDF2_112	Semaglutide	1	80	88	78	0.28	0.15	0.36	0.21	1	0.96	8	7	-0.05		2
EDF2_113	Semaglutide	1	88	88	84	1	2	0.93	1.4	1.2	1.4	15	26	0.3	0.69	2
EDF2_114	Semaglutide	1	69	76	69	0.51	0.38	0.4	0.39	1.4	1.2	6	7	4.02	2.89	2
EDF2_115	Semaglutide	1	72	69	69	0.34	0.28	0.33	0.3	1.2	1.4	11	8	-1.09	-1.34	1
EDF2_116	Semaglutide	1	74	68	66	0.46	0.41	0.41	0.36	0.71	0.6	6	5	-0.43	-0.12	2
EDF2_117	Semaglutide	1	69	78	71	0.48	0.56	0.41	0.44	0.89		8		0.95	1.62	1
EDF2_118	Semaglutide	1	82	90	84	0.47	0.32	0.36	0.3	1.3	1.3	9	9	-1.05	-1.51	2
EDF2_119	Semaglutide	1	80	84	82	0.58	0.5	0.44	0.49	1.4	1.4	9	15	0.14	0.09	1
EDF2_120	Semaglutide	1	80	75	67	0.52	0.57	0.36	0.43	1.2	1.3	8	8	0.35	0.3	1
EDF2_121	Semaglutide	1	58	59	60	0.41	0.44	0.42	0.45	1.2	1.3	12	16	1.09	-0.68	1
EDF2_122	Semaglutide	1	90	90	90	0.54	0.3		0.29	1	0.99	7	6		-0.79	1
EDF2_123	Semaglutide	1	90	90	90	0.23	0.29	0.21	0.22	2	1.8	5	4	-0.46	-1.79	2
EDF2_124	Semaglutide	1	51	70	68	0.26	0.23	0.37	0.33	1.1	1.4	5	4	1.02	3.85	2
EDF2_125	Semaglutide	1	52	61	68	0.68	0.54	0.64	0.49	1.4	1.2	12	8	0.88	1.36	1
EDF2_126	Semaglutide	1	74	87	78	0.55	0.46	0.36	0.39	0.64	0.56	10	8	0.26	0.51	1
EDF2_127	Semaglutide	1	74	80	78	0.59	0.56	0.45	0.46	1.4	1.6	6	7	1.19	-0.06	1
EDF2_128	Semaglutide	1	66	66	68	0.93	0.74	0.76	0.58	1.2	1.2	11	9	1.3	2.08	2
EDF2_129	Semaglutide	1	78	87	84	0.61	0.46	0.46	0.34	1.4	1.4	6	10	1.05	0.48	1
EDF2_130	Semaglutide	1	90	90	90	0.56	0.4	0.34	0.26	0.87	0.76	5	10	0.58	0.69	2
EDF2_131	Semaglutide	1	75	88	84	0.75	0.49	0.48	0.32	1.3	1.1	6	5	0.86	0.99	1
EDF2_132	Semaglutide	1	90	90	90	0.63	0.76	0.39	0.58	0.81	0.93	20	16	-0.01	-0.43	1
EDF2_133	Semaglutide	1	72	76	71	0.45	0.38	0.35	0.37	1.3	1.4	6	8	1.47	0.39	1
EDF2_134	Semaglutide	1	90	86	86	0.89	0.55	0.68	0.55	1.5	1.6	13	11	2.1	4.87	1
EDF2_135	Semaglutide	1	68	68	64	0.55	0.45	0.34	0.27	1.2	0.96	8	7	1.77	5.84	2
EDF2_136	Semaglutide	1	83	82	78	0.35	0.41	0.34	0.37	1.1	1.2	5	4	-0.34	0.78	1
EDF2_137	Semaglutide	1	80	78	80	0.3	0.62		0.51	0.98	0.95	5	5		-2.74	2
EDF2_138	Semaglutide	1	50	64		0.46		0.35		1.2		9				1
EDF2_139	Semaglutide	1	76	88	78	0.7	0.73	0.39	0.45	1.4	1.4	10	7	1.83	1.48	1
EDF2_140	Semaglutide	1	87	87	85	0.43	0.36	0.49	0.44	0.78	0.79	9	8	-2.59	-2.82	1
EDF2_141	Semaglutide	1	67	73	66	0.45	0.41	0.34		1.2	1.4	13	12	-0.46		1
EDF2_142	Semaglutide	1	53	59	56	0.77	0.59	0.65	0.5	0.88	1.2	12	8	0.22	-0.24	1
EDF2_143	Semaglutide	1	90	90	90	0.46	0.39	0.35	0.37	1	0.98	12	10	-0.89	-1.37	1
EDF2_144	Semaglutide	1	90	90	90	1.4	1.5	0.79	0.75	1.4	1.3	6	6	5.14	2.2	1
EDF2_145	Semaglutide	1	86	87	86	0.52	0.44	0.34	0.32	1	1	5	9	-0.36	-1.46	2
EDF2_146	Semaglutide	1	84	79	74	0.72	0.55	0.5	0.5	1.7	1.5	11	12	1.41	2.11	1
EDF2_147	Semaglutide	1	90	90	90	0.37	0.34	0.31	0.38	1.2	1.2	4	7	-1.57	-1.98	1
EDF2_148	Semaglutide	1	90	90	90	0.47	0.73	0.34	0.43	1.5	1.4	6	6	-0.86	0.62	1
EDF2_149	Semaglutide	1	90	86	90	0.66	0.65	0.48	0.44	1.1	1	7	7	0.78	0.52	1
EDF2_150	Semaglutide	1	90	90	90	0.26	0.31	0.32	0.37	0.89	0.96	3	5	-2.38	4.4	2
EDF2_151	Semaglutide	1	90	90	90	0.46	0.41	0.32		1		11		-0.55		1
EDF2_152	Semaglutide	1	76	48	50	0.31	0.25	0.25	0.29	1.2	1.2	4	4	-1.09	1.41	1
EDF2_153	Semaglutide	1	52	50	49	0.25	0.23	0.25	0.24	1	0.89	13	13	-0.09	-0.28	1
EDF2_154	Semaglutide	2	70	76	82	0.36	0.27	0.75	0.6	1.2	1.4	8	10	3.41	3.58	2
EDF2_155	Semaglutide	2	58	62	64	0.29	0.3	0.31	0.33	1.1	1.3	16	11	1.65	2.07	1
EDF2_156	Semaglutide	2	63	60	58	0.4	0.34	0.31	0.31	1.1	0.85	10	11	2.22	-0.15	2
EDF2_157	Semaglutide	2	90	90	90	0.29	0.23	0.24	0.25	0.6	0.59	4	4	1.12	0.88	1
EDF2_158	Semaglutide	2	72	72	72	0.35	0.24	0.33	0.25	1.2	1.2	6	4	0.72	0.02	2
EDF2_159	Semaglutide	2	76	74	78	0.44	0.54	0.4	0.48	1.2	1.3	15	10	0.62	1.67	1
EDF2_160	Semaglutide	2	78	85	76	0.48	0.35	0.31	0.28	1.5	1.4	13	11	2.65	3.1	1
EDF2_161	Semaglutide	2	72	78	73	0.65	0.54	0.36	0.44	0.92	0.94	8	5	3.33	2.19	1
EDF2_162	Semaglutide	2	62	66	68	0.51	0.4	0.33	0.3	1.3	1.2	8	12	0.24	-1.03	1
EDF2_163	Semaglutide	2	72	74	72		0.2	0.3	0.31	1.1	1.1	10	11		0	1
EDF2_164	Semaglutide	2	86	89	85	0.3	0.24	0.28	0.24	1.4	1.5	4		1.77	2.31	2
EDF2_165	Semaglutide	2	58	61	54	0.44	0.33	0.39	0.36	1.3	1.1	5	8	3.32	1.63	2
EDF2_166	Semaglutide	2	62	60	61	0.3	0.29	0.45	0.41	1.4	1.4	9	8	0.65	0.28	1
EDF2_167	Semaglutide	2	50	53	52	0.68	0.53	0.46	0.39	1.4	1.2	10	17	2.32	2.41	1
EDF2_168	Semaglutide	2	67	59	68	0.39	0.28	0.4	0.3	1.4	1.4	13	18	2.89	0.89	1
EDF2_169	Semaglutide	2	74	70	64	0.44	0.38	0.44	0.31	2	1.5	7	8	0.39	-1.56	2
EDF2_170	Semaglutide	2	72	81	70	0.24	0.25	0.29	0.35	1.1	1.1	5	8	-0.73	-2.24	1
EDF2_171	Semaglutide	2	70	74	69	0.43	0.44	0.34		1	1.2	7	10	5.06		1
EDF2_172	Semaglutide	2	68	71	73	0.55	0.45	0.29	0.32	1.2	1.4	11	16	3.51	2.58	2
EDF2_173	Semaglutide	2	72	72	75	0.57	1.7	0.52	1.1	1.3	1.3	16	19	1.2	0.88	1
EDF2_174	Semaglutide	2	61	57	51	0.92	0.78	0.55	0.6	1.1	0.93	7	9	2.7	3.44	1
EDF2_175	Semaglutide	2	64	57		0.43		0.25		1.5		5				2
EDF2_176	Semaglutide	2	56	60	58	0.46	0.38	0.61	0.43	1.6	1.3	10	11	4.27	6.39	2
EDF2_177	Semaglutide	2	58	58	58	0.98	0.88	0.95	0.66	1.4	1.5	6	4	5.37	1.06	1
EDF2_178	Semaglutide	2	79	90	84	0.32	0.19	0.26	0.2	1.6	1.6	6	8	0.54	0.76	1
EDF2_179	Semaglutide	2	40	50	48	0.63	0.46	0.42	0.38	0.86	0.89	20	15	3.08	0.68	1
EDF2_180	Semaglutide	2	44	46	44	0.26	0.31	0.34	0.34	1.6	1.9	7	7	-0.68	1.02	2
EDF2_181	Semaglutide	2	85	90	84	0.45	0.59	0.35	0.39	1.2	1.4	6	8	0.29	0.55	2
EDF2_182	Semaglutide	2	68	73	70	1	0.7	0.74	0.59	2	2.2	11	11	4.22	4.42	2
EDF2_183	Semaglutide	2	73	76	73	1	0.84	0.56	0.52	1	0.83	11	10	4.09	2.23	1
EDF2_184	Semaglutide	2	70	69	62	0.8	0.64	0.44	0.39	0.92	0.98	8	11	14.29	8.38	1
EDF2_185	Semaglutide	2	44	54	50	0.59		0.79		0.89		14		4.43		2
EDF2_186	Semaglutide	2	49	54	48	0.54	0.97	0.46	0.65	0.98		16		3.06	8.04	1
EDF2_187	Semaglutide	2	61	62	54	0.52	0.51	0.32	0.41	1.6	1.7	8	9	2.97	2.8	2
EDF2_188	Semaglutide	2	68	72	66	0.64	0.57	0.5	0.35	1	1.2	5	7	10.18	6.28	1
EDF2_189	Semaglutide	2	75	78	84	0.81	0.73	0.51	0.44	0.8	0.59	4	4	2.22	3.29	1
EDF2_190	Semaglutide	2	57	53	56	0.52	0.62	0.46	0.49	1.1	1.4	5	7	3.18	5.07	2
EDF2_191	Semaglutide	2	78	82	76	0.52	0.31	0.32	0.34	0.96	1.2	7	6	2.37	0.57	1
EDF2_192	Semaglutide	2	78	74	72	0.33	0.38	0.31	0.31	1	1.2	5	6	2.37	-2.44	2
EDF2_193	Semaglutide	2	65	66	66	0.36	0.45	0.3	0.32	1.5	1.5	14	19	2.17	1.38	1
EDF2_194	Semaglutide	2	82	80	77	0.57	0.57	0.47		0.78	0.81	16	16	5.03		1
EDF2_195	Semaglutide	2	69	78	65	0.45	0.75	0.46	0.86	1.2	1.1	7	9	1.7	2.95	1
EDF2_196	Semaglutide	2	56	59	54	0.76	0.57	0.43	0.45	1.6	1.7	7	7	1.53	0.72	1
EDF2_197	Semaglutide	2	62	66	70	0.74	0.58	0.53	0.36	0.61	0.68	9	5	1.54	2.82	1
