# Supplementary material for: Randomized open-label trial of semaglutide and dapagliflozin in patients with type 2 diabetes of different pathophysiology
Source: Nat Metab. 2024 Jan 4;6(1):50–60. doi: 10.1038/s42255-023-00943-3 (PMC10822775; doi:10.1038/s42255-023-00943-3)
Supplement: Supplementary file 9 — Statistical source data for Extended Data Fig. 3 with continuous baseline variables predicting the change in HbA1c. [file 42255_2023_943_MOESM9_ESM.xlsx]

## Sheet: Sheet1
Source data for Dwibedi et al. Extended Data Figure 3. Subject is numbered consecutively and does not denote participant study ID.
Subject	Treatment	cluster (1=SIDD. 2=SIRD)	HbA1c_Visit1	BMI_Visit1	SBP_Visit1	DBP_Visit1	Fasting_glucose_Visit1	HOMA2IR_Visit1	HOMA2B_Visit1	eGFR_Visit1	AGE	DispositionIndex_Visit1	InsulinSensitivityIndex_Visit1	Urine_albumin/creatinine_index_Visit1	LDL_Visit1	Triglycerides_Visit1	Glucose_2hour_Visit1	Timeinrange_sensor_Visit1	CV_glucose_Visit1	Years_since_diagnosis	SEX (1=Male. 2=Female)	Change_in_HbA1c
EDF3_1	Dapagliflozin	1	90	28.7	133	76	16.1	3.7	23.2	68	84	21.02	1.99	3.6	1.6	1.1	24.1	0.02	0.19	21	1	-27
EDF3_2	Dapagliflozin	1	72	28.1	129	84	18	5.32	23.6	84	57	10.39	1.41	1.1	3.6	2	23.8	0.89	0.23	3	1	-21
EDF3_3	Dapagliflozin	1	80	27.4	161	91	13.3	2.64	26.8	90	56	26.23	2.56	0.7	3.6	1.8	21.6			6	1	-18
EDF3_4	Dapagliflozin	1	72	27.5	145	78	13.3	2.14	22.4	72	77	57.95	2.22	0.8	1.7	1	21.5	0.14	0.19	9	1	-18
EDF3_5	Dapagliflozin	1	68	41.6	133	89	10	3.29	55.4	80	51	37.81	1.78	0.6	3.2	1.5	16.7	0.51	0.24	5	1	-15
EDF3_6	Dapagliflozin	1	65	25.6	134	92	7.7	2.29	69.4	86	68	163.99	3.91	1	3.8	1.8	15.8	0.72	0.28	9	2	-14
EDF3_7	Dapagliflozin	1	75	43.4	146	89	9.8	3.27	57.2	89	55	87.11	2.21	0.7	1.9	0.9	15.1	0.45	0.19	11	2	-13
EDF3_8	Dapagliflozin	1	76	24.1	152	81	9	1.7	40.5	74	72	113.43	6.21	1.7	3.2	0.7	16.6			5	1	-12
EDF3_9	Dapagliflozin	1	57	21	126	73	7.7	1.92	60.7	90	56	158.37	6.34	0	1	1	14.1			3	2	-12
EDF3_10	Dapagliflozin	1	64	25.8	128	84	8.5	2	51.5	82	65	312.28	4.76	7.6	2.5	1.2	14.2	0.5	0.29	2	1	-12
EDF3_11	Dapagliflozin	1	81	24.6	118	70	10.7	3.65	53.4	82	74	35.36	1.56	0	2.1	1.6	16.7			4	1	-10
EDF3_12	Dapagliflozin	1	58	26.3	120	63	8.8	1.74	43.1	87	56	202.2	4.5	0.4	2.2	1.3	15.1	0.98	0.2	4	1	-9
EDF3_13	Dapagliflozin	1	84	29.1	150	92	11.6	2.27	31	76	61	41.21	4.64	0	1.7	1	22	0.17	0.18	2	1	-9
EDF3_14	Dapagliflozin	1	61	30	117	73	8.7	1.94	48	76	66	163.78	4.84	0	3.2	1.8	16.6	0.92	0.2	7	1	-9
EDF3_15	Dapagliflozin	1	64	28.1	116	73	12.3	3.57	40.7	86	54	28.83	2.86	0	2.7	2	19.4	0.49	0.2	4	1	-8
EDF3_16	Dapagliflozin	1	62	26	125	67	8.2	3.33	81.6	50	67	186.36	3.54	1.4	1.4	1.7	15.6	0.8	0.32	2	1	-8
EDF3_17	Dapagliflozin	1	53	24.1	123	76	6.5	2.62	108	89	57	122.8	5.13	0.6	1.2	1.5	15.4	0.9	0.28	0	2	-7
EDF3_18	Dapagliflozin	1	52	32.5	143	84	6.8	3.62	125.4	88	58	137.1	1.48	0	2.4	2.7	12.8	0.94	0.24	10	1	-6
EDF3_19	Dapagliflozin	1	49	20.6	128	78	5.5	1.16	85.6	82	57	176.36	7.46	0.5	2.3	1	15	0.55	0.37	9	1	-6
EDF3_20	Dapagliflozin	1	58	21.8	120	77	8.7	1.63	42	90	46	55.57	2.95	0	3.7	1.3	20	0.83	0.28	3	1	-6
EDF3_21	Dapagliflozin	1	45	31.8	128	76	8.8	1.97	47.5	84	57	122.81	5.59	0	3.4	1.6	15.3	0.95	0.23	0	2	-6
EDF3_22	Dapagliflozin	1	46	30.8	147	95	6.6	1.88	81.9	90	35	116.59	4.88	0.3	2.4	0.9	11.2	0.74	0.28	1	1	-6
EDF3_23	Dapagliflozin	1	52	27.8	130	91	6.7	1.91	80.4	90	51	225.02	3.33	0.9	3	2.2	13	0.85	0.25	2	1	-6
EDF3_24	Dapagliflozin	1	62	33	119	75	9.4	3.22	61.2	80	74	46.76	2.56	0.6	2.5	2.4	20.3	0.68	0.22	1	1	-5
EDF3_25	Dapagliflozin	1	63	22.3	154	77	10.4	2.26	38	64	79	46.4	1.98	8.1	3	1.5	19.3	0.57	0.24	23	1	-5
EDF3_26	Dapagliflozin	1	58							90	49			0	3.5	1.1				5	1	-4
EDF3_27	Dapagliflozin	1	58	28.4	131	84	8.8	2.21	51.8	62	79	57.74	2.99	0.4	3	1.5	20.1	0.59	0.18	5	1	-4
EDF3_28	Dapagliflozin	1	48	30.7	118	76	7.1	2.94	98.4	67	72	202.09	3.02	1.2	1.9	1.5	12.1	0.95	0.25	7	1	-4
EDF3_29	Dapagliflozin	1	51	25.7	120	72	7.1	1.38	56.4	71	67	223.03	9.94	0.5	2.3	0.7	13.7	0.88	0.3	8	2	-4
EDF3_30	Dapagliflozin	1	52	25.6	120	70	8.4	2.59	64	70	67	119.94	2.39	0	1.9	1	9.4			1	1	-3
EDF3_31	Dapagliflozin	1	62	24.4	118	69	8	3.06	80	86	62	44.41	2.11	1.4	2	1.5	15.2			8	2	-3
EDF3_32	Dapagliflozin	1	51	29.3	113	72	8.3	1.6	45.7	81	56	79.55	6.61	0	1.8	1.1	16.8			1	1	-3
EDF3_33	Dapagliflozin	1	51	27.8	110	68	6.7	1.98	82.6	80	47	331.12	4.7	0	3.1	2.2	12.3			2	1	-3
EDF3_34	Dapagliflozin	1	62	36.2	134	86	8.3	5.65	121.4	68	66	75.53	0.94	2.1	3.6	3.2	18.8			0	2	-3
EDF3_35	Dapagliflozin	1	48	28.4	123	73	6.6	1.92	83.4	90	60	151.39	4.9	0.3	2.3	0.8	14.3	0.88	0.3	3	1	-3
EDF3_36	Dapagliflozin	1	49	23	137	85	7	1.47	60.9	90	53	101.72	5.55	1.2	2.4	1.1	12.8	0.91	0.22	0	1	-3
EDF3_37	Dapagliflozin	1	56	33.7	130	82	8.2	3.6	86.4	89	65	88.65	1.89	0.4	3.2	2.3	14.2	0.77	0.21	5	1	-3
EDF3_38	Dapagliflozin	1	46	30.9	120	89	7.1	3.92	122.2	90	59	105.23	1.79	0	1.8	1.4	13.1	0.96	0.22	3	1	-3
EDF3_39	Dapagliflozin	1	54	23.1	149	88	8.8	1.63	41.2	72	77	76.58	6.73	0.9	1.6	0.7	21.5	0.81	0.26	1	1	-3
EDF3_40	Dapagliflozin	1	79	32	106	72	11.8	2.92	37	90	65	41.02	3.08	0	3.4	1.4	22.7			4	2	-2
EDF3_41	Dapagliflozin	1	62							81	71			0.3	4.2	1.4		0.62	0.2	2	1	-2
EDF3_42	Dapagliflozin	1	53	27.1	124	83	8.8	1.79	44.1	90	64	81.26	3.91	0.6	3.1	0.9	17.4	0.86	0.32	1	1	-2
EDF3_43	Dapagliflozin	1	53	24	172	84	6.1	1.69	89.5	59	76	287.48	6.86	0	2.3	1.1	13.7	0.79	0.3	8	2	-2
EDF3_44	Dapagliflozin	1	47	28.5	135	71	5.7	1.45	92.7	74	65	306.14	7.19	0.3	2.4	1.1	7.2			5	2	-2
EDF3_45	Dapagliflozin	1	60	26.5	114	71	11.6	1.75	25.1	84	63	39.28	4.68	0.6	3	1.1	21.1	0.6	0.22	9	1	-2
EDF3_46	Dapagliflozin	1	44	26.9	114	64	7.7	1.72	56	80	66	177.5	4.3	1.4	1.7	0.4	13.2	0.97	0.23	6	1	-2
EDF3_47	Dapagliflozin	1	52	41.3	135	76	7.7	2.77	80	77	69	127.71	2.22	0	2.5	1.3	10.4			5	2	-1
EDF3_48	Dapagliflozin	1	52	33.1	142	86	7.9	3.8	97	72	72	81.07	1.68	2.7	2.6	1.6	13.9	0.93	0.21	6	1	-1
EDF3_49	Dapagliflozin	1	64	22.7	122	76	8.8	1.76	43.6	54	79	102.17	6.08	0.3	3.5	1	17	0.68	0.24	4	1	-1
EDF3_50	Dapagliflozin	1	56	29.6	119	71	8.1	2.56	68.1	81	71	64.93	1.71	0.3	1.9	1.7	15.1			8	1	0
EDF3_51	Dapagliflozin	1	44	39.2	142	87	7.4	4.95	135.3	78	55	209.36	1.09	0.3	2.7	3.2	11.1	0.96	0.2	1	1	0
EDF3_52	Dapagliflozin	1	51	30.6	130	77	9.9	3	52.5	79	61	129.77	2.23	0	2	1.3	14.9			7	1	1
EDF3_53	Dapagliflozin	1	55	27.7	122	75	7.7	2.17	66.5	90	61	127.04	4.31	0.3	2.3	3	14.8	0.83	0.22	4	2	1
EDF3_54	Dapagliflozin	1	60	36.7	121	70	9.8	3.53	61.1	66	67	150.8	1.88	0.8	2.7	1.3	14	0.59	0.24	5	2	1
EDF3_55	Dapagliflozin	1	44	28.4	132	77	6.7	1.38	63.7	65	83	190.94	5.04	0	2	1	14.5			1	1	2
EDF3_56	Dapagliflozin	1	44	26.6	140	85	4.9	1.42	126.5	74	62	924.84	6.02	0	3	1.2	13.7	0.88	0.3	2	1	2
EDF3_57	Dapagliflozin	1	53	38.5	135	82				52	43			2.2	2.8	2.7	15.4	0.55	0.31		1	2
EDF3_58	Dapagliflozin	1	49	25.7	130	84	6.6	1.8	79.6	75	62	531.86	5.98	0.4	2	1.4	15.8	0.82	0.24	0	1	3
EDF3_59	Dapagliflozin	1	40	30.7	132	87	6.5	2.22	95.6	81	54	228.78	3.89	0	3.8	2.2	11.1	0.9	0.2	1	1	3
EDF3_60	Dapagliflozin	1	56	28.4	122	77	7.5	3.25	94.9	74	66	103.23	2.72	0.4	1.6	1.5	14	0.89	0.27	6	1	4
EDF3_61	Dapagliflozin	1	52	30.5	150	82	7.5	3.5	100.5	43	76	153.29	1.51	5.8	2.8	1.6	15			9	2	7
EDF3_62	Dapagliflozin	1	57	35.8	119	80	9.8	4.08	68.6	90	57	35.97	1.58	3	2.4	1.5	18	0.69	0.18	3	2	11
EDF3_63	Dapagliflozin	2	65	31	129	89	13.5	6.29	57.6	83	60	23.25	0.77	8.4	0.6	3.9	22.9	0.14	0.15	5	1	-17
EDF3_64	Dapagliflozin	2	61	34.3	145	72	9.1	3.97	77	76	79	88.08	5.3	2	2.8	1	17.8			5	1	-16
EDF3_65	Dapagliflozin	2	58	35	158	79	8.5	6.71	134.3	74	69	79.04	0.75	0.5			17.8	0.94	0.19	4	1	-15
EDF3_66	Dapagliflozin	2	66	25.2	139	80	11.9	2.93	36.6	58	78	85.7	2.93	0.2	2.6	3.3	18.3	0.51	0.2	10	1	-13
EDF3_67	Dapagliflozin	2	75	29.8	122	79	10.3	5.49	81.3	66	70	70.2	1.42	0.4	2.1	2.2	19.1	0.62	0.18	5	2	-12
EDF3_68	Dapagliflozin	2	60	33.1	122	75	10.5	5	72.3	85	71	96.84	1.03	0.3	2	1.7	13.9	0.78	0.21	3	1	-11
EDF3_69	Dapagliflozin	2	57	29.5	110	66	7.1	4.65	139.3	80	62	82.54	0.92	0.2	1.4	0.9	16.6	0.53	0.25		1	-10
EDF3_70	Dapagliflozin	2	57	42.4	132	69	7.1	2.7	92.2	76	69	55.68	1.54	0.3	2.5	1.7	9.7			2	1	-8
EDF3_71	Dapagliflozin	2	49	28.7	132	78				58	72			4.6	3.9	3.2	15.5			4	1	-8
EDF3_72	Dapagliflozin	2	69	26	114	73	12.9	2.55	27.8	87	50	49.26	2.77	0	1.7	1.4	19.4	0.35	0.22	6	1	-8
EDF3_73	Dapagliflozin	2	57	30.1	152	79	7.8	3.03	83.5	64	77	84.47	2.16	0.4	3.1	1.9	15.6			5	2	-7
EDF3_74	Dapagliflozin	2	76	30.7	134	75	12.8	4.85	49.8	77	63	28.13	0.94	0	2.7	2	19.1	0.28	0.2	7	1	-6
EDF3_75	Dapagliflozin	2	55	32.5	140	89				73	63	223.37	1.66	0.6	1.8	3.8	11.6			9	1	-5
EDF3_76	Dapagliflozin	2	57	34.6	124	68	7.4	4.22	119.3	62	72	69.57	1.55	0.5	1.4	1.8	13.3			7	1	-5
EDF3_77	Dapagliflozin	2	66	35.8	139	86	9.9	4.37	71.3	82	71	35.08	1.4	0.9	1.2	1.4	21.8	0.76	0.17	4	2	-4
EDF3_78	Dapagliflozin	2	49	27.6	142	106	7.2	4.42	130.5	88	59	187.9	1.41	3	1.8	1.9	16.1	0.96	0.21	3	2	-4
EDF3_79	Dapagliflozin	2	43	38.1	109	75	5.4	4.72	242.3	67	69	205.34	0.72	3.7	1	1.5	14.2	0.95	0.16	0	1	-4
EDF3_80	Dapagliflozin	2	44							60	68			0	1.1	2.8		0.95	0.19	2	2	-4
EDF3_81	Dapagliflozin	2	48	30	112	71	7.1	3.68	116.3	74	58	141.36	1.26	0.7	3.2	1.6	13.5	0.93	0.23	1	2	-3
EDF3_82	Dapagliflozin	2	52	30	144	81	6.7	3.85	135.1		71	242.6	2.07	2	1.9	2.1	13.2	0.87	0.3	12	1	-3
EDF3_83	Dapagliflozin	2	49	31.4	108	65	8	5.32	123.9	53	83	108.53	1.18	0	2.5	1.3	12.4	0.97	0.2	7	1	-3
EDF3_84	Dapagliflozin	2	48	28.6	132	86	7.4	4.72	130	78	69	178.12	1.55	0.3	2.8	0.8	11.1	0.98	0.2	3	1	-3
EDF3_85	Dapagliflozin	2	62	35.1	111	68	7.8	4.03	104.2	80	67	65.72	1.8	0	1.7	1.9	18.8			3	2	-2
EDF3_86	Dapagliflozin	2	50	32.5	126	76	7	2.44	88.1	90	60	228.1	2.1	11	1.1	2	9.1			3	1	-2
EDF3_87	Dapagliflozin	2	49	31.2	140	65	5.5	3.85	200.8	63	71	194.5	1.9	0.4	3.1	2.4	11.5	0.98	0.21	0	1	-2
EDF3_88	Dapagliflozin	2	49	32	152	77	6.4	3.32	132.6	74	63	295.41	1.92	0	2.7	2	12.1			2	2	-2
EDF3_89	Dapagliflozin	2	47	31.1	131	85	5.5	3.16	174.5	58	68	184.02	1.69	0.3	3.4	2.2	14.4	0.98	0.23	0	1	-2
EDF3_90	Dapagliflozin	2	51	31	133	73	4.2	5.78	472.2	58	72	1312.1	1.65	0.1	1.8	4.8	6.7	0.59	0.37	0	1	-2
EDF3_91	Dapagliflozin	2	51	29.7	143	77	6.5	5.24	181.2	58	79	289.52	1.2	0.3	2.5	2.6	11.6			2	2	-1
EDF3_92	Dapagliflozin	2	61	36.8	122	77	8.3	6.67	139.2	47	66	108.3	1.24	0.3	2.3	2.9	12.5			6	1	-1
EDF3_93	Dapagliflozin	2	49	35.1	135	74	7	4.88	148.5	48	66	181.15	0.92	2.2	3.8	3.1	14			8	2	-1
EDF3_94	Dapagliflozin	2	55	49.5	134	67	8.6	2.61	61.5	62	72	120.75	1.9	3.9	2.7	1.5	16.4	0.85	0.21	0	1	-1
EDF3_95	Dapagliflozin	2	48	37	131	89				81	60		1.49	0	2.5	0.8	10.6			8	1	-1
EDF3_96	Dapagliflozin	2	52	38	143	91				68	67			0	1.8	1	15.4			2	1	0
EDF3_97	Dapagliflozin	2	52	34	123	74	7.3	4.44	127.5	56	70	59.6	2.24	0.3	1.6	2.4	12.8			5	1	0
EDF3_98	Dapagliflozin	2	45	35.9	119	65	6	4.88	200.9	48	80	169.93	1.97	0.9	2.5	2.2	13.8			4	2	0
EDF3_99	Dapagliflozin	2	47							68	69			0.7	4.3	2		0.99	0.15	6	1	0
EDF3_100	Dapagliflozin	2	46	29.7	120	67	5.8	2.76	141.6	72	66	397.78	3.23	1.6	2	2.6	8.9	0.99	0.15	3	1	0
EDF3_101	Dapagliflozin	2	45	35.5	125	61	6	4.18	179.1	46	74	789.2	1.2	0	2	1.3	8.9	0.87	0.16	1	2	0
EDF3_102	Dapagliflozin	2	46	31.2	123	71	6.1	2.13	105.8	63	64	315.52	3.24	2.9	2	1.1	8.8			6	1	1
EDF3_103	Dapagliflozin	2	51	27.2	128	80	7.4	3.97	113.8	88	70	203.51	1.66	0.6	1.3	0.8	13.8	0.75	0.21	9	1	1
EDF3_104	Dapagliflozin	2	47	35.5	131	80	7.9	4.55	111.9	84	57	76.38	1.71	3	2.1	3.1	16.8	0.93	0.29	0	1	1
EDF3_105	Dapagliflozin	2	51	34.2	119	79	6.6	4.07	145.1	67	60	126.69	2.29	0.4	2.9	1.7	15.1			3	1	2
EDF3_106	Dapagliflozin	2	50	59	115	67	7.7	5.52	136.7	68	60	199.61	0.93	0.5	3	2	9.8	0.97	0.17	1	2	2
EDF3_107	Dapagliflozin	2	48	31.8	118	74	9.7	4.33	73.5	59	70	44.42	1.68	0.3	2.8	0.7	15.3			2	1	3
EDF3_108	Dapagliflozin	2	48	33	131	64	7.5	4.24	116.6	77	70	184.69	1.14	4.8	1.4	1.6	13.5			3	2	3
EDF3_109	Dapagliflozin	2	50	34.6	125	91	6.6	4.07	145.1	77	61	293.06	1.46	1.2	3.8	3.2	11.8			2	2	4
EDF3_110	Dapagliflozin	2	46	37	145	85	8.4	3.37	78.4	73	71	125.42	1.76	0.6	1.6	1.6	12.8	1	0.16	1	1	5
EDF3_111	Dapagliflozin	2	58	44.3	116	63	7.8	4.03	104.2	60	73	94.52	1.27	1.9	1.8	2.3	16.4	0.6	0.24	0	1	6
EDF3_112	Dapagliflozin	2	49	40.3	130	91	5.9	4.39	192.1	64	64	173.48	2.51	1.1	2.7	2.8	11.1			3	1	8
EDF3_113	Dapagliflozin	2	49							73	66			1.4	1.6	1		0.92	0.27		1	12
EDF3_114	Semaglutide	1	77	34.4	122	72	11.5	5.46	66.9	68	68	19.07	0.76	2.3	2.4	4	24.1	0.27	0.22	2	2	-33
EDF3_115	Semaglutide	1	79	28.7	128	79	11.7	2.88	37.2	84	71	18.18	1.11	1.9	2	2.5	20.6	0.47	0.19	8	1	-30
EDF3_116	Semaglutide	1	82	21.1	95	54	9.5	1.27	29.3	90	44	24.05	3.24	0	3.1	1	19.1	0.33	0.23	2	2	-29
EDF3_117	Semaglutide	1	71	27.3	125	63	11	1.48	24.5	90	56	34.91	2.27	0	3.5	1.6	17.2			6	2	-27
EDF3_118	Semaglutide	1	63	28.7	123	84	13.3	5	47.5	76	70	17.19	1.42	3.6	2.4	4.1	19.6	0.12	0.18	6	1	-26
EDF3_119	Semaglutide	1	66	28.3	135	90	8.2	1.6	46.7	90	43	53.1	2.47	0.3	4.3	2.3	15.9			5	1	-25
EDF3_120	Semaglutide	1	72	33.4	139	84	10.3	3.32	52.9	90	36	47.05	0.99	1.2	1.4	1.9	16.4			1	1	-24
EDF3_121	Semaglutide	1	70							86	66			1.7	1.9	0.5		0.54	0.3	11	1	-24
EDF3_122	Semaglutide	1	66	31.7	98	63	10.5	3.34	51.4	74	68	32.52	1.67	0.3	1.1	1	17.9	0.5	0.24	5	1	-24
EDF3_123	Semaglutide	1	81	26.8	152	94	15.1	4.61	33.6	52	72	10.47	2.49	2	1.1	2.7		0.02	0.2	11	1	-21
EDF3_124	Semaglutide	1	75	30.6	123	63	14.6	2.02	17.4	90	54	10.75	2.44	2.3	2.4	1.3	22.5			4	1	-20
EDF3_125	Semaglutide	1	67	26.6	125	77	11.5	2.26	31.4	90	45	18.48	1.72	0.7	2.7	1.4	21.6			8	1	-20
EDF3_126	Semaglutide	1	61	29.4	134	81	9.1	2.13	47.1	74	67	155.68	2.77	0.8	2.8	3.6	14.4			2	1	-18
EDF3_127	Semaglutide	1	56	29.7	141	98	9.1	2.5	53.3	88	53	41.62	2.16	0	2.4	2.1	14.9	0.79	0.21	4	2	-18
EDF3_128	Semaglutide	1	62	29.2	134	87	13.7	3.17	29.7	90	60	18.15	0.95	4.6	2.4	2.4	17.8			2	1	-18
EDF3_129	Semaglutide	1	70	31.3	135	78	11.9	3.23	39.6	90	57	38.89	1.76	2	2.8	3.1	20	0.13	0.17	4	1	-17
EDF3_130	Semaglutide	1	52	32.6	110	57	7.6	2.76	81.8	88	66	219.82	2.05	0	1.9	1.3	13.5			9	2	-17
EDF3_131	Semaglutide	1	63	27.8	145	88	11.3	2.07	30.3	67	71	27.44	3.87	0	2.2	1.3	20.5			6	1	-16
EDF3_132	Semaglutide	1	60							78	60			1.1	2	0.8				9	2	-16
EDF3_133	Semaglutide	1	72	26.9	121	72	11.5	2.29	31.7	76	66	38.5	2.64	1.7	2	0.8	20.9	0.54	0.26	9	1	-16
EDF3_134	Semaglutide	1	52	31.2	105	57	6.5	2.39	100.8	80	72	104.11	2.46	0.9	2.8	2.3	11.7			6	2	-14
EDF3_135	Semaglutide	1	58	25.2	135	86	10	2.74	47.9	90	52	79.37	2.07	0.4	0.9	1.4	16.9	0.54	0.26	10	1	-14
EDF3_136	Semaglutide	1	61	27.8	130	75	8.9	2.3	52.1	53	75	185.55	3.84	2.4	2.1	1.8	13.3			6	1	-14
EDF3_137	Semaglutide	1	52	41.3	157	89	11	4.81	64.4	69	60	32.95	0.77	1.3	1.9	1.2	22	0.83	0.28	7	2	-14
EDF3_138	Semaglutide	1	55	19.4	105	68	10.8	2.15	34	90	64	71.64	4.62	1.4	1.7	0.8	9.9	0.93	0.22	8	2	-14
EDF3_139	Semaglutide	1	50	29.7	141	89	7.5	4.48	121.9	54	56	132.55	1.47	0.3	1.8	2.5	15.4			0	1	-13
EDF3_140	Semaglutide	1	53	30.6	130	71	7.4	2.36	76.8	80	74	163.06	4.43	5.6	3.2	1.2	16.4			1	1	-13
EDF3_141	Semaglutide	1	52	24.5	122	68	7.4	1.75	61.4	72	71	187.1	3.87	1.2	1.2	1	15.4	0.83	0.31	8	1	-13
EDF3_142	Semaglutide	1	55	34.3	133	71	8.1	4.08	97.9	66	76	82.33	1.72	0	2.8	1.4	13.7			5	2	-12
EDF3_143	Semaglutide	1	54	28.3	111	75	6.4	3.32	132.6	52	66	224.31	2.13	0.4	1.7	1.2	10.9	0.94	0.26	2	1	-12
EDF3_144	Semaglutide	1	57	31.1	139	86	7.1	2.7	92.2	76	53	182.48	2.45	0.4	3.1	3.9	12.8	0.75	0.21	10	1	-11
EDF3_145	Semaglutide	1	51	25.5	125	79	7.7	2.09	64.8	80	65	167.15	4.37	0	0.8	1.2	12.5	0.63	0.25	4	1	-11
EDF3_146	Semaglutide	1	52	36.6	130	68	6	5.78	229.1	51	73	178.14	1.56	1.4	5.6	5.9	10.4			4	2	-10
EDF3_147	Semaglutide	1	54	28.4	141	87	7	2.44	88.1	75	63	158.21	2.91	0.6	1.5	2.1	16.4	0.85	0.24	4	1	-10
EDF3_148	Semaglutide	1	55							50	74			0	1.2	1.1		0.65	0.38		1	-10
EDF3_149	Semaglutide	1	47	26	133	78	5.7	2.16	122.8	84	67	356.88	4.79	0.3	3.4	1.5	12.1	0.93	0.27	2	1	-10
EDF3_150	Semaglutide	1	49	22.3	114	67	8.1	1.56	47.2	82	64	149.85	4.09	0	2.7	0.6	13.8			7	2	-9
EDF3_151	Semaglutide	1	59	25.5	123	78	8.3	1.63	46.2	90	64	34.08	3.79	2.1	1.4	0.6	20.3	0.76	0.29	5	1	-9
EDF3_152	Semaglutide	1	46	25.4	136	89	6.1	1.52	83.3	80	55	154.85	3.62	0	2.1	0.9	12.5			2	1	-9
EDF3_153	Semaglutide	1	44	25.6	119	78	7.7	2.52	74.4	51	63	133.76	2.35	1.3	1.8	1.2	14.2	0.89	0.29	1	1	-9
EDF3_154	Semaglutide	1	52	28.4	122	85	8.1	2.56	68.1	72	56	88.8	2.26	0.2	1.6	1	12.6			8	1	-8
EDF3_155	Semaglutide	1	44	25.3	126	67	8.1	1.59	47.7	85	69	69.16	4.5	16	2.3	0.8	16.8	0.94	0.28	7	1	-8
EDF3_156	Semaglutide	1	70							54	81			0.4	1.9	1.4		0.62	0.22		1	-8
EDF3_157	Semaglutide	1	50							74	64			0	2	1.1				8	1	-7
EDF3_158	Semaglutide	1	51							58	65			0.3	1.8	1.6				6	1	-7
EDF3_159	Semaglutide	1	46	26.6	140	71	5	1.91	149	74	67	365.25	6.31	0	1.7	1.2	8.9	0.02	0.56	5	2	-7
EDF3_160	Semaglutide	1	57	24.3	117	83	8.3	1.58	45.1	90	41	35.98	1.14	0.4	1.5	0.8	19.7	0.94	0.21	8	1	-7
EDF3_161	Semaglutide	1	52	19.7	137	68	10.2	0.97	20.7	87	66	53.45	7.43	0	1.9	0.6	12.6	0.9	0.27	4	1	-6
EDF3_162	Semaglutide	1	45	30.8	134	78	8	3.06	80	69	65	55.3	1.4	0.2	1.5	2.3	18.5	0.88	0.32	1	1	-6
EDF3_163	Semaglutide	1	45	26.1	138	61	6.3	2.84	121.8	58	71	366.92	3.2	0.3	2.7	1.6	12.7	0.99	0.2	2	1	-5
EDF3_164	Semaglutide	1	53							50	79			34	1.7	2		0.83	0.25	8	1	-4
EDF3_165	Semaglutide	1	47	28.7	121	82	8.2	2.82	71.7	78	49	148.4	2.64	0	2.3	2	12.9	0.96	0.18	1	1	-4
EDF3_166	Semaglutide	1	52	26.6	133	78	7.5	1.5	53.6	86	53	53.25	5.55	0.7	2.2	1.3	23.2	0.91	0.23	1	2	-3
EDF3_167	Semaglutide	1	46	32.5	106	63	6.6	2.4	98	83	56	79.26	1.95	0.5	2	1.1	16.6	0.98	0.25	1	1	-2
EDF3_168	Semaglutide	1	45	28.5	124	53	7	2.93	100.9	80	64			1.4	2.5	1.2	12.7	0.98	0.21	10	2	0
EDF3_169	Semaglutide	1	63							68	67			0	1.6	1.7		0.87	0.24		2	4
EDF3_170	Semaglutide	2	80	35.4	150	74	12.9	5.49	55	61	79	19.11	0.84	0.7	2.2	1.6	21.6			4	2	-35
EDF3_171	Semaglutide	2	71	28.4	139	86	11.1	2.85	40.6	62	66	23.24	2.53	0.5	1.1	1.7	15.4	0.12	0.23	10	1	-32
EDF3_172	Semaglutide	2	63							64	76			0.4	3.4	1.4		0.66	0.3		2	-21
EDF3_173	Semaglutide	2	59	30.9	126	62	7.5	4.24	116.6	58	74	103.34	0.65	0	2.8	1.9	16.5	0.78	0.23	12	2	-19
EDF3_174	Semaglutide	2	61	35.8	148	96	9.9	5.71	89.7	56	84	27.38	0.62	0.7	1.6	2.6	17.6	0.96	0.22	8	2	-19
EDF3_175	Semaglutide	2	51	34	131	63	8.5	4.65	99.4	70	74	74.34	0.98	0.6	3.3	1.8	17			8	2	-18
EDF3_176	Semaglutide	2	56	38.9	130	92	7.5	2.99	89.4	72	74	101.26	2.07	0	1.6	1	13.8			3	1	-17
EDF3_177	Semaglutide	2	61	42.1	140	63	11	7.04	90.7	49	80			0.6	1.4	2.4	17			6	1	-16
EDF3_178	Semaglutide	2	63	33.8	141	78	9.5	3.76	68.1	78	71	63.64	1.67	0.3	1.3	1.6	16.8	0.85	0.17	7	1	-16
EDF3_179	Semaglutide	2	52	32.8	114	72	5.6	2.73	151.1	72	58	320.64	3.26	0.3	4.2	1.9	10	1	0.2	0	2	-15
EDF3_180	Semaglutide	2	57	26.9	134	80	9.5	3.5	64.1	40	75	84.99	2	3.5	2.4	2.9	16.7	0.71	0.28	2	1	-14
EDF3_181	Semaglutide	2	56	41	145	74	6.3	4.95	184.5	58	73	334.03	1.23	5.7	2.3	7.5	8.8	0.97	0.19	4	1	-14
EDF3_182	Semaglutide	2	57	30.5	119	61	9	4.74	90.9	73	79	43.83	0.83	0.5	1.4	1.7	20.9			7	1	-13
EDF3_183	Semaglutide	2	57	43.6	135	67	7.1	5.85	167.1	70	57	84.15	0.67	0.8	3.3	3.8	11.2			2	1	-13
EDF3_184	Semaglutide	2	64	33.4	112	62	9.7	4.59	77.3	56	77	124.47	1.79	0.2	1.3	1.4	15.7	0.72	0.2	5	1	-13
EDF3_185	Semaglutide	2	57							74	69			0	3.5	2.3		0.91	0.28	4	2	-13
EDF3_186	Semaglutide	2	54	25.6	117	83				72	78			0	3.1	3.2		0.89	0.25		1	-13
EDF3_187	Semaglutide	2	55	27.4	150	76	6	2.24	113.3	79	67	182.15	2.62	0.4	4.1	3	14.5			0	1	-12
EDF3_188	Semaglutide	2	54	30.3	134	86	8.2	4.61	105.3	61	68	46.05	0.63	0.9	2	1.7	16.1			4	1	-12
EDF3_189	Semaglutide	2	64	30	124	88	10.2	2.54	43.4	62	72	19.68	1.06	0.5	1.3	1.2	17.4	0.82	0.22	14	1	-12
EDF3_190	Semaglutide	2	57	31	117	83	7.5	4.72	127.1	75	58	53.15	1.3	1.2	2.3	2.4	16	0.82	0.24	3	1	-11
EDF3_191	Semaglutide	2	51	38.4	152	86	6.7	2.65	102.3	62	79	246.04	2.11	11	2.8	1.2	13.4			5	1	-10
EDF3_192	Semaglutide	2	50							71	64			0	2	2.3				6	2	-10
EDF3_193	Semaglutide	2	52	36	138	83	8.7	4.69	95.8	68	67	113.82	1.1	11	3.2	2.8	16.7	0.93	0.17	1	2	-10
EDF3_194	Semaglutide	2	54	37	110	66	9.6	7.25	116.4	44	86	56.89	0.63	0	1.4	1.3	19	0.69	0.24	7	2	-10
EDF3_195	Semaglutide	2	51	32.1	134	85	5.8	4.37	198	50	76	331.76	1.94	0.3	2.1	1.8	11.9	0.96	0.18	1	1	-10
EDF3_196	Semaglutide	2	47	30.5	130	74	6.9	3.16	109.8	90	54	87.41	1.48	0	3.6	2.3	11.9	0.82	0.28	0	1	-10
EDF3_197	Semaglutide	2	59	38.7	145	87	8.2	6.9	146.3	82	56			1.6	1.8	2.9	15.8			6	1	-9
EDF3_198	Semaglutide	2	58	32.3	142	95	8.2	2.82	71.7	65	73	60.6	1.8	0.8	1.2	1.8	15.1			5	1	-9
EDF3_199	Semaglutide	2	50	44.9	108	61	7	4.39	136.9	67	77	170.55	1.86	0.7	1	1.4	9.2	0.99	0.13	5	1	-9
EDF3_200	Semaglutide	2	55	35.3	121	66	7.4	5.68	151	57	84	85.18	0.85	0	1.9	2.9	15.6			3	2	-8
EDF3_201	Semaglutide	2	52	36.8	146	82	7.8	5.03	124.1	68	72	51.07	1.14	0.4	2	1.2	12.9			9	2	-8
EDF3_202	Semaglutide	2	52	31.9	144	84				63	70			1.4	1.5	1.1	19.4	0.82	0.29	10	2	-7
EDF3_203	Semaglutide	2	68							68	60			1.9	2.5	5.6		0.38	0.14	0	1	-7
EDF3_204	Semaglutide	2	46	38.4	140	76	6.5	3.57	135.7	86	69	108.21	0.65	7.7	1.3	1.4	11.8	0.9	0.22	0	2	-7
EDF3_205	Semaglutide	2	56	35	124	70	6.7	4.33	147.6	69	77	118.3	1.46	11	1.6	2.7	10.4			8	1	-6
EDF3_206	Semaglutide	2	42	36.1	142	75	7.6	4.26	114.1	58	75	114.19	1.25	0.6	3.2	1.4	13.9	0.9	0.25	3	1	-6
EDF3_207	Semaglutide	2	49	28.7	119	69	5.9	3.24	153.5	85	57	163.29	1.93	0.3	2.3	0.7	14.6	0.95	0.22	1	2	-6
EDF3_208	Semaglutide	2	44	34.8	122	72	5.5	3.39	183.4	72	49	354.84	1.6	0.3	3.5	2.5	10.9	0.91	0.21	0	1	-6
EDF3_209	Semaglutide	2	47	36.6	137	85	6	3.02	141.1	72	73	308.49	2.14	2.4	1.4	1.3	8.9	0.94	0.24	2	1	-5
EDF3_210	Semaglutide	2	48							60	43			1.5	2.7	1.5		0.97	0.22	1	1	-5
EDF3_211	Semaglutide	2	42	39	130	80	5.7	3.21	163.4	63	69	452.66	2.76	0.2	2.8	2.2	12.1	0.98	0.2	2	2	-5
EDF3_212	Semaglutide	2	52	37.3	156	74	6.2	1.98	96.9	78	69	244.97	2.21	0	2.1	0.9	12.5	0.86	0.28	8	2	-4
EDF3_213	Semaglutide	2	49	33.7	137	85	9.3	5.59	98.2	68	71	151.36	0.68	0.3	2.2	1.3	15.7	0.97	0.17	4	1	-4
EDF3_214	Semaglutide	2	42	30.9	120	76	7.5	3.25	94.9	76	75	338.92	2.46	1.6	2	1.4	14.1	0.86	0.22	9	1	-4
EDF3_215	Semaglutide	2	47	37	136	71	6	4.18	179.1	44	76	254.84	2.55	2.1	1.8	2	6.5	0.98	0.18	1	2	-4
EDF3_216	Semaglutide	2	42	30.3	129	83	6.5	4.29	155.6	78	61	140.36	0.91	0	3.2	2.4	10.4	0.99	0.22	1	1	-4
EDF3_217	Semaglutide	2	45	34	135	82	6.6	3.83	138.7	70	69	487.18	1.74	0.6	2.2	1.2	13			2	1	-3
EDF3_218	Semaglutide	2	44	30.5	109	66				74	62			0	3.5	1.4	14.8	0.99	0.19	2	2	-3
EDF3_219	Semaglutide	2	53							46	61			0		1.6		0.9	0.28	2	2	-1
EDF3_220	Semaglutide	2	45							86	50			0	6.5	2.3				3	1	3
