# Supplementary material for: Randomized open-label trial of semaglutide and dapagliflozin in patients with type 2 diabetes of different pathophysiology
Source: Nat Metab. 2024 Jan 4;6(1):50–60. doi: 10.1038/s42255-023-00943-3 (PMC10822775; doi:10.1038/s42255-023-00943-3)
Supplement: Supplementary file 13 — Statistical source data for Extended Data Fig. 7 with variables predicting the change in systolic blood pressure in response to semaglutide. [file 42255_2023_943_MOESM13_ESM.xlsx]

## Sheet: Sheet1
Source data for Dwibedi et al. Extended Data Figure 7. Subject is numbered consecutively and does not denote participant study ID.
Subject	Treatment	cluster (1=SIDD. 2=SIRD)	HbA1c_Visit1	BMI_Visit1	SBP_Visit1	DBP_Visit1	Fasting_glucose_Visit1	HOMA2IR_Visit1	HOMA2B_Visit1	eGFR_Visit1	AGE	DispositionIndex_Visit1	InsulinSensitivityIndex_Visit1	Urine_albumin/creatinine_index_Visit1	LDL_Visit1	Triglycerides_Visit1	Glucose_2hour_Visit1	Timeinrange_sensor_Visit1	CV_glucose_Visit1	Years_since_diagnosis	SEX (1=Male. 2=Female)	Change_in_systolic_blood_pressure
EDF7_1	Semaglutide	1	77	34.4	122	72	11.5	5.46	66.9	68	68	19.07	0.76	2.3	2.4	4	24.1	0.27	0.22	2	2	-10
EDF7_2	Semaglutide	1	79	28.7	128	79	11.7	2.88	37.2	84	71	18.18	1.11	1.9	2	2.5	20.6	0.47	0.19	8	1	-3
EDF7_3	Semaglutide	1	82	21.1	95	54	9.5	1.27	29.3	90	44	24.05	3.24	0	3.1	1	19.1	0.33	0.23	2	2	5
EDF7_4	Semaglutide	1	71	27.3	125	63	11	1.48	24.5	90	56	34.91	2.27	0	3.5	1.6	17.2			6	2	-5
EDF7_5	Semaglutide	1	63	28.7	123	84	13.3	5	47.5	76	70	17.19	1.42	3.6	2.4	4.1	19.6	0.12	0.18	6	1	-7
EDF7_6	Semaglutide	1	66	28.3	135	90	8.2	1.6	46.7	90	43	53.1	2.47	0.3	4.3	2.3	15.9			5	1	-12
EDF7_7	Semaglutide	1	72	33.4	139	84	10.3	3.32	52.9	90	36	47.05	0.99	1.2	1.4	1.9	16.4			1	1	-7
EDF7_8	Semaglutide	1	70							86	66			1.7	1.9	0.5		0.54	0.3	11	1
EDF7_9	Semaglutide	1	66	31.7	98	63	10.5	3.34	51.4	74	68	32.52	1.67	0.3	1.1	1	17.9	0.5	0.24	5	1	11
EDF7_10	Semaglutide	1	81	26.8	152	94	15.1	4.61	33.6	52	72	10.47	2.49	2	1.1	2.7		0.02	0.2	11	1	-12
EDF7_11	Semaglutide	1	75	30.6	123	63	14.6	2.02	17.4	90	54	10.75	2.44	2.3	2.4	1.3	22.5			4	1	12
EDF7_12	Semaglutide	1	67	26.6	125	77	11.5	2.26	31.4	90	45	18.48	1.72	0.7	2.7	1.4	21.6			8	1	-13
EDF7_13	Semaglutide	1	61	29.4	134	81	9.1	2.13	47.1	74	67	155.68	2.77	0.8	2.8	3.6	14.4			2	1	6
EDF7_14	Semaglutide	1	56	29.7	141	98	9.1	2.5	53.3	88	53	41.62	2.16	0	2.4	2.1	14.9	0.79	0.21	4	2	6
EDF7_15	Semaglutide	1	62	29.2	134	87	13.7	3.17	29.7	90	60	18.15	0.95	4.6	2.4	2.4	17.8			2	1	5
EDF7_16	Semaglutide	1	70	31.3	135	78	11.9	3.23	39.6	90	57	38.89	1.76	2	2.8	3.1	20	0.13	0.17	4	1	-6
EDF7_17	Semaglutide	1	52	32.6	110	57	7.6	2.76	81.8	88	66	219.82	2.05	0	1.9	1.3	13.5			9	2	10
EDF7_18	Semaglutide	1	63	27.8	145	88	11.3	2.07	30.3	67	71	27.44	3.87	0	2.2	1.3	20.5			6	1	-4
EDF7_19	Semaglutide	1	60							78	60			1.1	2	0.8				9	2
EDF7_20	Semaglutide	1	72	26.9	121	72	11.5	2.29	31.7	76	66	38.5	2.64	1.7	2	0.8	20.9	0.54	0.26	9	1	-2
EDF7_21	Semaglutide	1	52	31.2	105	57	6.5	2.39	100.8	80	72	104.11	2.46	0.9	2.8	2.3	11.7			6	2	20
EDF7_22	Semaglutide	1	58	25.2	135	86	10	2.74	47.9	90	52	79.37	2.07	0.4	0.9	1.4	16.9	0.54	0.26	10	1	-10
EDF7_23	Semaglutide	1	61	27.8	130	75	8.9	2.3	52.1	53	75	185.55	3.84	2.4	2.1	1.8	13.3			6	1	10
EDF7_24	Semaglutide	1	52	41.3	157	89	11	4.81	64.4	69	60	32.95	0.77	1.3	1.9	1.2	22	0.83	0.28	7	2	-17
EDF7_25	Semaglutide	1	55	19.4	105	68	10.8	2.15	34	90	64	71.64	4.62	1.4	1.7	0.8	9.9	0.93	0.22	8	2	2
EDF7_26	Semaglutide	1	50	29.7	141	89	7.5	4.48	121.9	54	56	132.55	1.47	0.3	1.8	2.5	15.4			0	1
EDF7_27	Semaglutide	1	53	30.6	130	71	7.4	2.36	76.8	80	74	163.06	4.43	5.6	3.2	1.2	16.4			1	1	0
EDF7_28	Semaglutide	1	52	24.5	122	68	7.4	1.75	61.4	72	71	187.1	3.87	1.2	1.2	1	15.4	0.83	0.31	8	1	2
EDF7_29	Semaglutide	1	55	34.3	133	71	8.1	4.08	97.9	66	76	82.33	1.72	0	2.8	1.4	13.7			5	2	-2
EDF7_30	Semaglutide	1	54	28.3	111	75	6.4	3.32	132.6	52	66	224.31	2.13	0.4	1.7	1.2	10.9	0.94	0.26	2	1	-2
EDF7_31	Semaglutide	1	57	31.1	139	86	7.1	2.7	92.2	76	53	182.48	2.45	0.4	3.1	3.9	12.8	0.75	0.21	10	1	-19
EDF7_32	Semaglutide	1	51	25.5	125	79	7.7	2.09	64.8	80	65	167.15	4.37	0	0.8	1.2	12.5	0.63	0.25	4	1	-6
EDF7_33	Semaglutide	1	52	36.6	130	68	6	5.78	229.1	51	73	178.14	1.56	1.4	5.6	5.9	10.4			4	2	-15
EDF7_34	Semaglutide	1	54	28.4	141	87	7	2.44	88.1	75	63	158.21	2.91	0.6	1.5	2.1	16.4	0.85	0.24	4	1	-11
EDF7_35	Semaglutide	1	55							50	74			0	1.2	1.1		0.65	0.38		1
EDF7_36	Semaglutide	1	47	26	133	78	5.7	2.16	122.8	84	67	356.88	4.79	0.3	3.4	1.5	12.1	0.93	0.27	2	1	-13
EDF7_37	Semaglutide	1	49	22.3	114	67	8.1	1.56	47.2	82	64	149.85	4.09	0	2.7	0.6	13.8			7	2	-3
EDF7_38	Semaglutide	1	59	25.5	123	78	8.3	1.63	46.2	90	64	34.08	3.79	2.1	1.4	0.6	20.3	0.76	0.29	5	1	-4
EDF7_39	Semaglutide	1	46	25.4	136	89	6.1	1.52	83.3	80	55	154.85	3.62	0	2.1	0.9	12.5			2	1	-19
EDF7_40	Semaglutide	1	44	25.6	119	78	7.7	2.52	74.4	51	63	133.76	2.35	1.3	1.8	1.2	14.2	0.89	0.29	1	1
EDF7_41	Semaglutide	1	52	28.4	122	85	8.1	2.56	68.1	72	56	88.8	2.26	0.2	1.6	1	12.6			8	1	4
EDF7_42	Semaglutide	1	44	25.3	126	67	8.1	1.59	47.7	85	69	69.16	4.5	16	2.3	0.8	16.8	0.94	0.28	7	1	0
EDF7_43	Semaglutide	1	70							54	81			0.4	1.9	1.4		0.62	0.22		1
EDF7_44	Semaglutide	1	50							74	64			0	2	1.1				8	1
EDF7_45	Semaglutide	1	51							58	65			0.3	1.8	1.6				6	1
EDF7_46	Semaglutide	1	46	26.6	140	71	5	1.91	149	74	67	365.25	6.31	0	1.7	1.2	8.9	0.02	0.56	5	2	-31
EDF7_47	Semaglutide	1	57	24.3	117	83	8.3	1.58	45.1	90	41	35.98	1.14	0.4	1.5	0.8	19.7	0.94	0.21	8	1	-4
EDF7_48	Semaglutide	1	52	19.7	137	68	10.2	0.97	20.7	87	66	53.45	7.43	0	1.9	0.6	12.6	0.9	0.27	4	1	-5
EDF7_49	Semaglutide	1	45	30.8	134	78	8	3.06	80	69	65	55.3	1.4	0.2	1.5	2.3	18.5	0.88	0.32	1	1	-2
EDF7_50	Semaglutide	1	45	26.1	138	61	6.3	2.84	121.8	58	71	366.92	3.2	0.3	2.7	1.6	12.7	0.99	0.2	2	1	-4
EDF7_51	Semaglutide	1	53							50	79			34	1.7	2		0.83	0.25	8	1
EDF7_52	Semaglutide	1	47	28.7	121	82	8.2	2.82	71.7	78	49	148.4	2.64	0	2.3	2	12.9	0.96	0.18	1	1	-5
EDF7_53	Semaglutide	1	52	26.6	133	78	7.5	1.5	53.6	86	53	53.25	5.55	0.7	2.2	1.3	23.2	0.91	0.23	1	2	-8
EDF7_54	Semaglutide	1	46	32.5	106	63	6.6	2.4	98	83	56	79.26	1.95	0.5	2	1.1	16.6	0.98	0.25	1	1	10
EDF7_55	Semaglutide	1	45	28.5	124	53	7	2.93	100.9	80	64			1.4	2.5	1.2	12.7	0.98	0.21	10	2	0
EDF7_56	Semaglutide	1	63							68	67			0	1.6	1.7		0.87	0.24		2
EDF7_57	Semaglutide	2	80	35.4	150	74	12.9	5.49	55	61	79	19.11	0.84	0.7	2.2	1.6	21.6			4	2	-24
EDF7_58	Semaglutide	2	71	28.4	139	86	11.1	2.85	40.6	62	66	23.24	2.53	0.5	1.1	1.7	15.4	0.12	0.23	10	1	-8
EDF7_59	Semaglutide	2	63							64	76			0.4	3.4	1.4		0.66	0.3		2
EDF7_60	Semaglutide	2	59	30.9	126	62	7.5	4.24	116.6	58	74	103.34	0.65	0	2.8	1.9	16.5	0.78	0.23	12	2	9
EDF7_61	Semaglutide	2	61	35.8	148	96	9.9	5.71	89.7	56	84	27.38	0.62	0.7	1.6	2.6	17.6	0.96	0.22	8	2	-6
EDF7_62	Semaglutide	2	51	34	131	63	8.5	4.65	99.4	70	74	74.34	0.98	0.6	3.3	1.8	17			8	2	3
EDF7_63	Semaglutide	2	56	38.9	130	92	7.5	2.99	89.4	72	74	101.26	2.07	0	1.6	1	13.8			3	1	-1
EDF7_64	Semaglutide	2	61	42.1	140	63	11	7.04	90.7	49	80			0.6	1.4	2.4	17			6	1	-20
EDF7_65	Semaglutide	2	63	33.8	141	78	9.5	3.76	68.1	78	71	63.64	1.67	0.3	1.3	1.6	16.8	0.85	0.17	7	1	-9
EDF7_66	Semaglutide	2	52	32.8	114	72	5.6	2.73	151.1	72	58	320.64	3.26	0.3	4.2	1.9	10	1	0.2	0	2
EDF7_67	Semaglutide	2	57	26.9	134	80	9.5	3.5	64.1	40	75	84.99	2	3.5	2.4	2.9	16.7	0.71	0.28	2	1	14
EDF7_68	Semaglutide	2	56	41	145	74	6.3	4.95	184.5	58	73	334.03	1.23	5.7	2.3	7.5	8.8	0.97	0.19	4	1	-11
EDF7_69	Semaglutide	2	57	30.5	119	61	9	4.74	90.9	73	79	43.83	0.83	0.5	1.4	1.7	20.9			7	1	-14
EDF7_70	Semaglutide	2	57	43.6	135	67	7.1	5.85	167.1	70	57	84.15	0.67	0.8	3.3	3.8	11.2			2	1	-17
EDF7_71	Semaglutide	2	64	33.4	112	62	9.7	4.59	77.3	56	77	124.47	1.79	0.2	1.3	1.4	15.7	0.72	0.2	5	1	9
EDF7_72	Semaglutide	2	57							74	69			0	3.5	2.3		0.91	0.28	4	2
EDF7_73	Semaglutide	2	54	25.6	117	83				72	78			0	3.1	3.2		0.89	0.25		1	-10
EDF7_74	Semaglutide	2	55	27.4	150	76	6	2.24	113.3	79	67	182.15	2.62	0.4	4.1	3	14.5			0	1	-21
EDF7_75	Semaglutide	2	54	30.3	134	86	8.2	4.61	105.3	61	68	46.05	0.63	0.9	2	1.7	16.1			4	1	-25
EDF7_76	Semaglutide	2	64	30	124	88	10.2	2.54	43.4	62	72	19.68	1.06	0.5	1.3	1.2	17.4	0.82	0.22	14	1	19
EDF7_77	Semaglutide	2	57	31	117	83	7.5	4.72	127.1	75	58	53.15	1.3	1.2	2.3	2.4	16	0.82	0.24	3	1	-2
EDF7_78	Semaglutide	2	51	38.4	152	86	6.7	2.65	102.3	62	79	246.04	2.11	11	2.8	1.2	13.4			5	1	-20
EDF7_79	Semaglutide	2	50							71	64			0	2	2.3				6	2
EDF7_80	Semaglutide	2	52	36	138	83	8.7	4.69	95.8	68	67	113.82	1.1	11	3.2	2.8	16.7	0.93	0.17	1	2	-3
EDF7_81	Semaglutide	2	54	37	110	66	9.6	7.25	116.4	44	86	56.89	0.63	0	1.4	1.3	19	0.69	0.24	7	2	20
EDF7_82	Semaglutide	2	51	32.1	134	85	5.8	4.37	198	50	76	331.76	1.94	0.3	2.1	1.8	11.9	0.96	0.18	1	1	-13
EDF7_83	Semaglutide	2	47	30.5	130	74	6.9	3.16	109.8	90	54	87.41	1.48	0	3.6	2.3	11.9	0.82	0.28	0	1	0
EDF7_84	Semaglutide	2	59	38.7	145	87	8.2	6.9	146.3	82	56			1.6	1.8	2.9	15.8			6	1	-14
EDF7_85	Semaglutide	2	58	32.3	142	95	8.2	2.82	71.7	65	73	60.6	1.8	0.8	1.2	1.8	15.1			5	1	-25
EDF7_86	Semaglutide	2	50	44.9	108	61	7	4.39	136.9	67	77	170.55	1.86	0.7	1	1.4	9.2	0.99	0.13	5	1	-3
EDF7_87	Semaglutide	2	55	35.3	121	66	7.4	5.68	151	57	84	85.18	0.85	0	1.9	2.9	15.6			3	2	9
EDF7_88	Semaglutide	2	52	36.8	146	82	7.8	5.03	124.1	68	72	51.07	1.14	0.4	2	1.2	12.9			9	2	-2
EDF7_89	Semaglutide	2	52	31.9	144	84				63	70			1.4	1.5	1.1	19.4	0.82	0.29	10	2	-30
EDF7_90	Semaglutide	2	68							68	60			1.9	2.5	5.6		0.38	0.14	0	1
EDF7_91	Semaglutide	2	46	38.4	140	76	6.5	3.57	135.7	86	69	108.21	0.65	7.7	1.3	1.4	11.8	0.9	0.22	0	2	0
EDF7_92	Semaglutide	2	56	35	124	70	6.7	4.33	147.6	69	77	118.3	1.46	11	1.6	2.7	10.4			8	1	-16
EDF7_93	Semaglutide	2	42	36.1	142	75	7.6	4.26	114.1	58	75	114.19	1.25	0.6	3.2	1.4	13.9	0.9	0.25	3	1	8
EDF7_94	Semaglutide	2	49	28.7	119	69	5.9	3.24	153.5	85	57	163.29	1.93	0.3	2.3	0.7	14.6	0.95	0.22	1	2	-1
EDF7_95	Semaglutide	2	44	34.8	122	72	5.5	3.39	183.4	72	49	354.84	1.6	0.3	3.5	2.5	10.9	0.91	0.21	0	1	-2
EDF7_96	Semaglutide	2	47	36.6	137	85	6	3.02	141.1	72	73	308.49	2.14	2.4	1.4	1.3	8.9	0.94	0.24	2	1	6
EDF7_97	Semaglutide	2	48							60	43			1.5	2.7	1.5		0.97	0.22	1	1
EDF7_98	Semaglutide	2	42	39	130	80	5.7	3.21	163.4	63	69	452.66	2.76	0.2	2.8	2.2	12.1	0.98	0.2	2	2	-2
EDF7_99	Semaglutide	2	52	37.3	156	74	6.2	1.98	96.9	78	69	244.97	2.21	0	2.1	0.9	12.5	0.86	0.28	8	2	-35
EDF7_100	Semaglutide	2	49	33.7	137	85	9.3	5.59	98.2	68	71	151.36	0.68	0.3	2.2	1.3	15.7	0.97	0.17	4	1	-9
EDF7_101	Semaglutide	2	42	30.9	120	76	7.5	3.25	94.9	76	75	338.92	2.46	1.6	2	1.4	14.1	0.86	0.22	9	1	4
EDF7_102	Semaglutide	2	47	37	136	71	6	4.18	179.1	44	76	254.84	2.55	2.1	1.8	2	6.5	0.98	0.18	1	2	-5
EDF7_103	Semaglutide	2	42	30.3	129	83	6.5	4.29	155.6	78	61	140.36	0.91	0	3.2	2.4	10.4	0.99	0.22	1	1	6
EDF7_104	Semaglutide	2	45	34	135	82	6.6	3.83	138.7	70	69	487.18	1.74	0.6	2.2	1.2	13			2	1	-1
EDF7_105	Semaglutide	2	44	30.5	109	66				74	62			0	3.5	1.4	14.8	0.99	0.19	2	2	4
EDF7_106	Semaglutide	2	53							46	61			0		1.6		0.9	0.28	2	2
EDF7_107	Semaglutide	2	45							86	50			0	6.5	2.3				3	1
